# Supplementary material for: ChIP-seq and transcriptome analysis of the OmpR regulon of Salmonella enterica serovars Typhi and Typhimurium reveals accessory genes implicated in host colonization
Source: Mol Microbiol. 2012 Dec 19;87(3):526–38. doi: 10.1111/mmi.12111 (PMC3586657; doi:10.1111/mmi.12111)
Supplement: Supplementary file 2 [file mmi0087-0526-SD2.gff]

unknown_id	EMBL/GenBank/SwissProt	misc_binding	602085	602092	.	-	.	gene "motif_3.1" ; note "Peak height = 8.441328"
unknown_id	EMBL/GenBank/SwissProt	misc_binding	750349	750356	.	-	.	gene "motif_4.1" ; note "Peak height = 9.229065"
unknown_id	EMBL/GenBank/SwissProt	misc_binding	750356	750363	.	-	.	gene "motif_4.2" ; note "Peak height = 6.9578667"
unknown_id	EMBL/GenBank/SwissProt	misc_binding	985412	985419	.	-	.	gene "motif_1.1" ; note "Peak height = 13.692948"
unknown_id	EMBL/GenBank/SwissProt	misc_binding	985413	985420	.	+	.	gene "motif_1.2" ; note "Peak height = 13.860914"
unknown_id	EMBL/GenBank/SwissProt	misc_binding	1382277	1382284	.	+	.	gene "motif_1.3" ; note "Peak height = 11.438374"
unknown_id	EMBL/GenBank/SwissProt	misc_binding	1382437	1382444	.	-	.	gene "motif_3.2" ; note "Peak height = 3.5896993"
unknown_id	EMBL/GenBank/SwissProt	misc_binding	1840330	1840337	.	-	.	gene "motif_1.4" ; note "Peak height = 8.738397"
unknown_id	EMBL/GenBank/SwissProt	misc_binding	1840331	1840338	.	+	.	gene "motif_1.5" ; note "Peak height = 8.829524"
unknown_id	EMBL/GenBank/SwissProt	misc_binding	1840367	1840374	.	-	.	gene "motif_5.1" ; note "Peak height = 6.6060224"
unknown_id	EMBL/GenBank/SwissProt	misc_binding	2117842	2117849	.	-	.	gene "motif_1.6" ; note "Peak height = 7.733407"
unknown_id	EMBL/GenBank/SwissProt	misc_binding	2208684	2208691	.	-	.	gene "motif_1.7" ; note "Peak height = 5.138975"
unknown_id	EMBL/GenBank/SwissProt	misc_binding	2208685	2208692	.	+	.	gene "motif_1.8" ; note "Peak height = 5.2866807"
unknown_id	EMBL/GenBank/SwissProt	misc_binding	2208759	2208766	.	-	.	gene "motif_1.9" ; note "Peak height = 4.539592"
unknown_id	EMBL/GenBank/SwissProt	misc_binding	3094309	3094316	.	-	.	gene "motif_1.10" ; note "Peak height = 4.175324"
unknown_id	EMBL/GenBank/SwissProt	misc_binding	3094310	3094317	.	+	.	gene "motif_1.11" ; note "Peak height = 4.252162"
unknown_id	EMBL/GenBank/SwissProt	misc_binding	3235016	3235023	.	-	.	gene "motif_1.12" ; note "Peak height = 3.8112814"
unknown_id	EMBL/GenBank/SwissProt	misc_binding	4011263	4011270	.	-	.	gene "motif_4.3" ; note "Peak height = 7.111929"
unknown_id	EMBL/GenBank/SwissProt	misc_binding	4011295	4011302	.	+	.	gene "motif_3.3" ; note "Peak height = 9.476667"
unknown_id	EMBL/GenBank/SwissProt	misc_binding	4011316	4011323	.	-	.	gene "motif_1.13" ; note "Peak height = 9.581232"
unknown_id	EMBL/GenBank/SwissProt	misc_binding	4011317	4011324	.	+	.	gene "motif_1.14" ; note "Peak height = 9.437758"
unknown_id	EMBL/GenBank/SwissProt	misc_binding	4045077	4045084	.	+	.	gene "motif_1.15" ; note "Peak height = 8.977181"
unknown_id	EMBL/GenBank/SwissProt	misc_binding	4154806	4154813	.	-	.	gene "motif_1.16" ; note "Peak height = 6.9492903"
unknown_id	EMBL/GenBank/SwissProt	misc_binding	4154807	4154814	.	+	.	gene "motif_1.17" ; note "Peak height = 6.930189"
unknown_id	EMBL/GenBank/SwissProt	misc_binding	4507573	4507580	.	+	.	gene "motif_4.4" ; note "Peak height = 6.9181685"
unknown_id	EMBL/GenBank/SwissProt	misc_binding	4507613	4507620	.	+	.	gene "motif_3.4" ; note "Peak height = 18.59982"
unknown_id	EMBL/GenBank/SwissProt	misc_binding	4507698	4507705	.	-	.	gene "motif_2.1" ; note "Peak height = 12.936734"
unknown_id	EMBL/GenBank/SwissProt	misc_binding	4507829	4507836	.	+	.	gene "motif_1.18" ; note "Peak height = 42.443794"
unknown_id	EMBL/GenBank/SwissProt	misc_binding	4507951	4507958	.	-	.	gene "motif_4.5" ; note "Peak height = 8.355333"
unknown_id	EMBL/GenBank/SwissProt	misc_binding	4507995	4508002	.	-	.	gene "motif_5.2" ; note "Peak height = 5.989598"
unknown_id	EMBL/GenBank/SwissProt	misc_binding	4511433	4511440	.	-	.	gene "motif_1.19" ; note "Peak height = 14.4042015"
unknown_id	EMBL/GenBank/SwissProt	misc_binding	4511434	4511441	.	+	.	gene "motif_1.20" ; note "Peak height = 14.597094"
unknown_id	EMBL/GenBank/SwissProt	misc_binding	4511480	4511487	.	+	.	gene "motif_1.21" ; note "Peak height = 18.152327"
