# Supplementary material for: ChIP-seq and transcriptome analysis of the OmpR regulon of Salmonella enterica serovars Typhi and Typhimurium reveals accessory genes implicated in host colonization
Source: Mol Microbiol. 2012 Dec 19;87(3):526–38. doi: 10.1111/mmi.12111 (PMC3586657; doi:10.1111/mmi.12111)
Supplement: Supplementary file 3 [file mmi0087-0526-SD3.gff]

unknown_id	EMBL/GenBank/SwissProt	misc_binding	547334	547371	3.9227326	+	.	note "Auto-generated from User algorithm from min_zscored_normalised_chIP_combined.plot.txt plot; window size=3; score cut-off=3; from the peaks"
unknown_id	EMBL/GenBank/SwissProt	misc_binding	602000	602094	7.31772	+	.	note "Auto-generated from User algorithm from min_zscored_normalised_chIP_combined.plot.txt plot; window size=3; score cut-off=3; from the peaks"
unknown_id	EMBL/GenBank/SwissProt	misc_binding	750239	750390	6.4539347	+	.	note "Auto-generated from User algorithm from min_zscored_normalised_chIP_combined.plot.txt plot; window size=3; score cut-off=3; from the peaks"
unknown_id	EMBL/GenBank/SwissProt	misc_binding	985276	985761	8.895602	+	.	note "Auto-generated from User algorithm from min_zscored_normalised_chIP_combined.plot.txt plot; window size=3; score cut-off=3; from the peaks"
unknown_id	EMBL/GenBank/SwissProt	misc_binding	1013771	1013818	4.404567	+	.	note "Auto-generated from User algorithm from min_zscored_normalised_chIP_combined.plot.txt plot; window size=3; score cut-off=3; from the peaks"
unknown_id	EMBL/GenBank/SwissProt	misc_binding	1334195	1334368	4.953229	+	.	note "Auto-generated from User algorithm from min_zscored_normalised_chIP_combined.plot.txt plot; window size=3; score cut-off=3; from the peaks"
unknown_id	EMBL/GenBank/SwissProt	misc_binding	1382129	1382467	6.967168	+	.	note "Auto-generated from User algorithm from min_zscored_normalised_chIP_combined.plot.txt plot; window size=3; score cut-off=3; from the peaks"
unknown_id	EMBL/GenBank/SwissProt	misc_binding	1840063	1840542	7.7002826	+	.	note "Auto-generated from User algorithm from min_zscored_normalised_chIP_combined.plot.txt plot; window size=3; score cut-off=3; from the peaks"
unknown_id	EMBL/GenBank/SwissProt	misc_binding	1851257	1851295	4.4976363	+	.	note "Auto-generated from User algorithm from min_zscored_normalised_chIP_combined.plot.txt plot; window size=3; score cut-off=3; from the peaks"
unknown_id	EMBL/GenBank/SwissProt	misc_binding	1956472	1956578	7.2103167	+	.	note "Auto-generated from User algorithm from min_zscored_normalised_chIP_combined.plot.txt plot; window size=3; score cut-off=3; from the peaks"
unknown_id	EMBL/GenBank/SwissProt	misc_binding	2117707	2117937	5.381847	+	.	note "Auto-generated from User algorithm from min_zscored_normalised_chIP_combined.plot.txt plot; window size=3; score cut-off=3; from the peaks"
unknown_id	EMBL/GenBank/SwissProt	misc_binding	2208487	2208530	4.350337	+	.	note "Auto-generated from User algorithm from min_zscored_normalised_chIP_combined.plot.txt plot; window size=3; score cut-off=3; from the peaks"
unknown_id	EMBL/GenBank/SwissProt	misc_binding	2208670	2208779	5.428038	+	.	note "Auto-generated from User algorithm from min_zscored_normalised_chIP_combined.plot.txt plot; window size=3; score cut-off=3; from the peaks"
unknown_id	EMBL/GenBank/SwissProt	misc_binding	2454505	2454541	3.762574	+	.	note "Auto-generated from User algorithm from min_zscored_normalised_chIP_combined.plot.txt plot; window size=3; score cut-off=3; from the peaks"
unknown_id	EMBL/GenBank/SwissProt	misc_binding	2461614	2461737	5.587058	+	.	note "Auto-generated from User algorithm from min_zscored_normalised_chIP_combined.plot.txt plot; window size=3; score cut-off=3; from the peaks"
unknown_id	EMBL/GenBank/SwissProt	misc_binding	2614253	2614289	3.6448805	+	.	note "Auto-generated from User algorithm from min_zscored_normalised_chIP_combined.plot.txt plot; window size=3; score cut-off=3; from the peaks"
unknown_id	EMBL/GenBank/SwissProt	misc_binding	2698630	2698667	4.4815617	+	.	note "Auto-generated from User algorithm from min_zscored_normalised_chIP_combined.plot.txt plot; window size=3; score cut-off=3; from the peaks"
unknown_id	EMBL/GenBank/SwissProt	misc_binding	2845064	2845108	4.427952	+	.	note "Auto-generated from User algorithm from min_zscored_normalised_chIP_combined.plot.txt plot; window size=3; score cut-off=3; from the peaks"
unknown_id	EMBL/GenBank/SwissProt	misc_binding	3034816	3034918	3.985935	+	.	note "Auto-generated from User algorithm from min_zscored_normalised_chIP_combined.plot.txt plot; window size=3; score cut-off=3; from the peaks"
unknown_id	EMBL/GenBank/SwissProt	misc_binding	3094306	3094355	4.129863	+	.	note "Auto-generated from User algorithm from min_zscored_normalised_chIP_combined.plot.txt plot; window size=3; score cut-off=3; from the peaks"
unknown_id	EMBL/GenBank/SwissProt	misc_binding	3234987	3235025	3.7350886	+	.	note "Auto-generated from User algorithm from min_zscored_normalised_chIP_combined.plot.txt plot; window size=3; score cut-off=3; from the peaks"
unknown_id	EMBL/GenBank/SwissProt	misc_binding	3235116	3235187	3.69453	+	.	note "Auto-generated from User algorithm from min_zscored_normalised_chIP_combined.plot.txt plot; window size=3; score cut-off=3; from the peaks"
unknown_id	EMBL/GenBank/SwissProt	misc_binding	3287317	3287475	4.452784	+	.	note "Auto-generated from User algorithm from min_zscored_normalised_chIP_combined.plot.txt plot; window size=3; score cut-off=3; from the peaks"
unknown_id	EMBL/GenBank/SwissProt	misc_binding	3383662	3383700	3.8630922	+	.	note "Auto-generated from User algorithm from min_zscored_normalised_chIP_combined.plot.txt plot; window size=3; score cut-off=3; from the peaks"
unknown_id	EMBL/GenBank/SwissProt	misc_binding	3430382	3430418	5.1989303	+	.	note "Auto-generated from User algorithm from min_zscored_normalised_chIP_combined.plot.txt plot; window size=3; score cut-off=3; from the peaks"
unknown_id	EMBL/GenBank/SwissProt	misc_binding	3543799	3543842	4.1147494	+	.	note "Auto-generated from User algorithm from min_zscored_normalised_chIP_combined.plot.txt plot; window size=3; score cut-off=3; from the peaks"
unknown_id	EMBL/GenBank/SwissProt	misc_binding	3573834	3573897	4.5487356	+	.	note "Auto-generated from User algorithm from min_zscored_normalised_chIP_combined.plot.txt plot; window size=3; score cut-off=3; from the peaks"
unknown_id	EMBL/GenBank/SwissProt	misc_binding	3634252	3634288	3.9328818	+	.	note "Auto-generated from User algorithm from min_zscored_normalised_chIP_combined.plot.txt plot; window size=3; score cut-off=3; from the peaks"
unknown_id	EMBL/GenBank/SwissProt	misc_binding	3664731	3664769	3.6804066	+	.	note "Auto-generated from User algorithm from min_zscored_normalised_chIP_combined.plot.txt plot; window size=3; score cut-off=3; from the peaks"
unknown_id	EMBL/GenBank/SwissProt	misc_binding	3713810	3713851	4.2933784	+	.	note "Auto-generated from User algorithm from min_zscored_normalised_chIP_combined.plot.txt plot; window size=3; score cut-off=3; from the peaks"
unknown_id	EMBL/GenBank/SwissProt	misc_binding	3839587	3839718	8.007469	+	.	note "Auto-generated from User algorithm from min_zscored_normalised_chIP_combined.plot.txt plot; window size=3; score cut-off=3; from the peaks"
unknown_id	EMBL/GenBank/SwissProt	misc_binding	3908555	3908599	4.088568	+	.	note "Auto-generated from User algorithm from min_zscored_normalised_chIP_combined.plot.txt plot; window size=3; score cut-off=3; from the peaks"
unknown_id	EMBL/GenBank/SwissProt	misc_binding	3997560	3997610	5.4435315	+	.	note "Auto-generated from User algorithm from min_zscored_normalised_chIP_combined.plot.txt plot; window size=3; score cut-off=3; from the peaks"
unknown_id	EMBL/GenBank/SwissProt	misc_binding	4011175	4011414	6.789148	+	.	note "Auto-generated from User algorithm from min_zscored_normalised_chIP_combined.plot.txt plot; window size=3; score cut-off=3; from the peaks"
unknown_id	EMBL/GenBank/SwissProt	misc_binding	4045027	4045147	6.6084704	+	.	note "Auto-generated from User algorithm from min_zscored_normalised_chIP_combined.plot.txt plot; window size=3; score cut-off=3; from the peaks"
unknown_id	EMBL/GenBank/SwissProt	misc_binding	4093598	4093634	3.8489091	+	.	note "Auto-generated from User algorithm from min_zscored_normalised_chIP_combined.plot.txt plot; window size=3; score cut-off=3; from the peaks"
unknown_id	EMBL/GenBank/SwissProt	misc_binding	4154724	4154883	5.947699	+	.	note "Auto-generated from User algorithm from min_zscored_normalised_chIP_combined.plot.txt plot; window size=3; score cut-off=3; from the peaks"
unknown_id	EMBL/GenBank/SwissProt	misc_binding	4158657	4158693	3.6208665	+	.	note "Auto-generated from User algorithm from min_zscored_normalised_chIP_combined.plot.txt plot; window size=3; score cut-off=3; from the peaks"
unknown_id	EMBL/GenBank/SwissProt	misc_binding	4417177	4417213	4.134798	+	.	note "Auto-generated from User algorithm from min_zscored_normalised_chIP_combined.plot.txt plot; window size=3; score cut-off=3; from the peaks"
unknown_id	EMBL/GenBank/SwissProt	misc_binding	4491925	4491962	4.8901234	+	.	note "Auto-generated from User algorithm from min_zscored_normalised_chIP_combined.plot.txt plot; window size=3; score cut-off=3; from the peaks"
unknown_id	EMBL/GenBank/SwissProt	misc_binding	4507569	4508036	16.233952	+	.	note "Auto-generated from User algorithm from min_zscored_normalised_chIP_combined.plot.txt plot; window size=3; score cut-off=3; from the peaks"
unknown_id	EMBL/GenBank/SwissProt	misc_binding	4511310	4511773	9.672637	+	.	note "Auto-generated from User algorithm from min_zscored_normalised_chIP_combined.plot.txt plot; window size=3; score cut-off=3; from the peaks"
