# Supplementary material for: ChIP-seq and transcriptome analysis of the OmpR regulon of Salmonella enterica serovars Typhi and Typhimurium reveals accessory genes implicated in host colonization
Source: Mol Microbiol. 2012 Dec 19;87(3):526–38. doi: 10.1111/mmi.12111 (PMC3586657; doi:10.1111/mmi.12111)
Supplement: Supplementary file 4 [file mmi0087-0526-SD4.xlsx]

## Sheet: STY_spotted.txt
Microarray data: S. Typhi wt vs S. Typhi DompR
	Block	Column	Row	ID	Name	logFC	AveExpr	t	P.Value	adj.P.Val	B	Fold change
7423	23	7	17	unknown (4C7)	STY0003	0.312085	7.659	3.98378	0.00152347	0.0105731	-2.32346	1.2415
5480	17	8	17	unknown (4E8)	STY0012	1.23983	10.5218	22.6311	6.35e-12	9.33e-10	17.8382	2.36171
13256	41	8	17	unknown (4E2)	STY0012	1.15215	10.3266	21.4787	1.24e-11	1.59e-09	17.1518	2.22245
6128	19	8	17	unknown (4G8)	STY0013	0.823772	9.49988	8.75935	7.46e-07	1.94e-05	5.63605	1.77003
13904	43	8	17	unknown (4G2)	STY0013	0.777468	9.20792	6.29127	2.63e-05	0.000385316	1.88703	1.71412
6787	21	1	18	unknown (1A7)	STY0024	-0.373683	11.0396	-5.07633	0.000204439	0.00209922	-0.253108	0.77181
14563	45	1	18	unknown (1A1)	STY0024	-0.385705	9.91008	-4.36711	0.000741367	0.00593275	-1.5851	0.765405
3602	12	2	3	unknown (34P22)	STY0025	0.23334	6.82119	3.0718	0.00880773	0.0395849	-4.09308	1.17555
6803	21	17	18	unknown (3A7)	STY0026	0.367949	7.72323	3.87555	0.00187169	0.0124304	-2.53343	1.29052
14579	45	17	18	unknown (3A1)	STY0026	0.275338	7.52008	3.552	0.00348063	0.0198296	-3.16285	1.21028
12312	38	18	18	unknown (3F3)	STY0029	0.198677	7.01838	2.9427	0.0113043	0.0473282	-4.3401	1.14765
3239	10	17	18	unknown (3B10)	STY0030	0.275998	7.82029	3.83817	0.00201002	0.0131183	-2.60604	1.21083
3535	11	7	17	unknown (4C10)	STY0039	-1.67527	9.11274	-32.7833	5.24e-14	2.14e-11	22.6251	0.313108
11311	35	7	17	unknown (4C4)	STY0039	-1.74395	8.89713	-24.3564	2.46e-12	4.36e-10	18.8001	0.298551
2242	7	10	17	unknown (4O11)	STY0056	0.292805	8.13222	4.41129	0.000682987	0.00556769	-1.5007	1.22502
10018	31	10	17	unknown (4O5)	STY0056	0.189764	8.11571	3.02382	0.00966416	0.0423863	-4.1851	1.14058
7747	24	7	17	unknown (4D7)	STY0066	0.170284	7.00228	3.02346	0.00967088	0.0424016	-4.18579	1.12528
7749	24	9	17	unknown (4L7)	STY0070	0.160269	8.21526	2.92781	0.0116339	0.0482304	-4.36847	1.1175
5804	18	8	17	unknown (4F8)	STY0077	0.475732	8.28785	5.46366	0.000104004	0.00119127	0.450129	1.39062
14228	44	8	17	unknown (4H2)	STY0078	-1.02191	9.05591	-12.4393	1.18e-08	5.89e-07	10.0056	0.492463
6452	20	8	17	unknown (4H8)	STY0078	-1.15627	9.5086	-24.844	1.91e-12	3.62e-10	19.0589	0.448671
13581	42	9	17	unknown (4J2)	STY0079	0.211111	7.56548	3.18681	0.00705011	0.0336862	-3.87156	1.15758
12283	38	7	17	unknown (4B3)	STY0083	-0.307445	8.05348	-4.98415	0.000240829	0.00238858	-0.42316	0.808072
4509	14	9	17	unknown (4J9)	STY0087	0.317402	7.87127	3.15232	0.00753683	0.0354044	-3.93811	1.24608
5157	16	9	17	unknown (4L9)	STY0088	0.265985	7.5455	4.50022	0.000579432	0.00491954	-1.3313	1.20246
5158	16	10	17	unknown (4P9)	STY0091	0.290277	6.84498	3.48767	0.00394032	0.0218527	-3.28803	1.22288
3211	10	7	17	unknown (4B10)	STY0093	0.338985	7.38843	3.75486	0.00235713	0.0147936	-2.76802	1.26487
10987	34	7	17	unknown (4B4)	STY0093	0.311614	8.48671	4.61391	0.000470203	0.0041568	-1.11577	1.2411
14539	45	13	16	unknown (7A1)	unknown	2.7748	9.3007	12.0662	1.71e-08	8.01e-07	9.6154
10988	34	8	17	unknown (4F4)	STY0098	-0.293691	8.5058	-4.61138	0.000472391	0.00417311	-1.12057	0.815812
11637	36	9	17	unknown (4L4)	STY0101	0.239845	8.10946	4.34116	0.000778043	0.00615849	-1.63477	1.18087
621	2	9	17	unknown (4J12)	STY0117	0.359529	6.76184	3.10398	0.00827595	0.0378445	-4.03121	1.28301
15203	47	11	17	unknown (4C13)	STY0122	0.915182	8.8387	9.0342	5.25e-07	1.47e-05	6.00775	1.88581
7427	23	11	17	unknown (4C19)	STY0122	0.89059	9.1448	11.5876	2.8e-08	1.24e-06	9.09952	1.85393
6781	21	13	17	unknown (4I19)	STY0125	0.270633	7.95214	4.15788	0.00109643	0.0081494	-1.98694	1.20634
15205	47	13	17	unknown (4K13)	STY0127	-0.515457	8.15876	-6.10219	3.57e-05	0.000499051	1.56686	0.699571
7429	23	13	17	unknown (4K19)	STY0127	-0.603502	8.33919	-10.0277	1.56e-07	5.32e-06	7.28437	0.658154
6131	19	11	17	unknown (4C20)	STY0132	0.190922	7.82144	3.36007	0.00504181	0.0261934	-3.53602	1.14149
5485	17	13	17	unknown (4I20)	STY0136	0.351493	8.56926	5.85238	5.39e-05	0.000703463	1.13645	1.27588
13261	41	13	17	unknown (4I14)	STY0136	0.309032	8.35949	5.19644	0.000165423	0.0017522	-0.0330406	1.23888
5486	17	14	17	unknown (4M20)	STY0139	0.551131	9.10644	7.90858	2.34e-06	5.13e-05	4.43032	1.46523
13262	41	14	17	unknown (4M14)	STY0139	0.402757	8.79029	6.55904	1.72e-05	0.000269878	2.33212	1.32203
6134	19	14	17	unknown (4O20)	STY0140	0.345456	8.81528	3.81823	0.00208806	0.0135197	-2.6448	1.27055
4187	13	11	17	unknown (4A21)	STY0141	0.243694	8.24932	3.16924	0.00729401	0.0345581	-3.90547	1.18402
502	2	16	10	unknown (20N24)	SBG2173	2.46375	8.3116	8.62267	8.92e-07	2.27e-05	5.44805
12611	39	11	17	unknown (4C15)	STY0142	0.197585	11.3504	3.02758	0.0095943	0.0421505	-4.17791	1.14678
4836	15	12	17	unknown (4G21)	STY0144	0.21032	9.09509	3.31012	0.00555325	0.0281636	-3.63293	1.15694
12612	39	12	17	unknown (4G15)	STY0144	0.158904	9.13875	2.92074	0.0117937	0.0486615	-4.38191	1.11644
11965	37	13	17	unknown (4I15)	STY0145	0.299992	8.49021	3.10038	0.00833389	0.0380695	-4.03814	1.23114
4189	13	13	17	unknown (4I21)	STY0145	0.227385	8.45642	3.02283	0.00968276	0.0424395	-4.18701	1.17071
11966	37	14	17	unknown (4M15)	STY0147	0.370098	8.18793	3.38333	0.00482008	0.025384	-3.49085	1.29244
11315	35	11	17	unknown (4C16)	STY0150	0.168248	9.42095	3.24299	0.00632356	0.0310068	-3.76295	1.12369
3539	11	11	17	unknown (4C22)	STY0150	0.151482	9.40424	3.40646	0.00460933	0.0245007	-3.44591	1.11071
10668	33	12	17	unknown (4E16)	STY0151	0.235431	9.59562	4.18967	0.00103283	0.00778011	-1.92567	1.17726
2892	9	12	17	unknown (4E22)	STY0151	0.191641	9.69102	3.84823	0.00197182	0.0129268	-2.5865	1.14206
1595	5	11	17	unknown (4A23)	STY0157	0.297697	8.27337	3.19882	0.00688803	0.033105	-3.84835	1.22918
9371	29	11	17	unknown (4A17)	STY0157	0.275377	8.1656	3.75569	0.00235341	0.0147915	-2.76641	1.21031
14496	45	6	14	unknown (10E13)	STY0158	0.248859	8.00398	4.37169	0.00073509	0.00589332	-1.57636	1.18827
6720	21	6	14	unknown (10E19)	STY0158	0.217751	7.93548	3.47198	0.00406149	0.0222854	-3.31855	1.16292
2245	7	13	17	unknown (4K23)	STY0163	-0.281413	9.60175	-4.41287	0.000680995	0.00556182	-1.49769	0.822785
10021	31	13	17	unknown (4K17)	STY0163	-0.385769	9.69756	-5.92697	4.76e-05	0.000635517	1.26586	0.765371
8077	25	13	17	unknown (4I18)	STY0174	0.504735	8.04704	5.66029	7.44e-05	0.000905903	0.799795	1.41886
301	1	13	17	unknown (4I24)	STY0174	0.39022	8.50818	7.79439	2.75e-06	5.8e-05	4.26186	1.31059
949	3	13	17	unknown (4K24)	STY0175	-0.220139	9.8523	-3.63574	0.0029625	0.0175896	-2.99984	0.858483
8725	27	13	17	unknown (4K18)	STY0175	-0.299845	10.0935	-6.09014	3.64e-05	0.000508401	1.54631	0.81234
1606	5	4	18	unknown (1M11)	STY0177	1.21413	11.995	13.4723	4.45e-09	2.47e-07	11.0344	2.32
9382	29	4	18	unknown (1M5)	STY0177	1.08906	12.0676	12.1486	1.58e-08	7.54e-07	9.70253	2.12735
2267	7	17	18	unknown (3C11)	STY0181	1.48492	10.9579	16.6852	3.08e-10	2.49e-08	13.8278	2.79903
10043	31	17	18	unknown (3C5)	STY0181	1.26186	11.0631	18.2505	9.92e-11	9.41e-09	15.0076	2.39804
14880	46	12	17	unknown (4F13)	STY0182	-0.218519	8.8819	-5.14165	0.000182157	0.00190631	-0.133216	0.859448
7104	22	12	17	unknown (4F19)	STY0182	-0.229244	9.40765	-4.5634	0.00051583	0.00448721	-1.21138	0.853082
15528	48	12	17	unknown (4H13)	STY0183	0.623977	8.13853	3.91136	0.00174827	0.0118042	-2.46391	1.54112
7752	24	12	17	unknown (4H19)	STY0183	0.403625	8.55894	4.97196	0.000246122	0.00242638	-0.445715	1.32283
7106	22	14	17	unknown (4N19)	STY0186	0.204756	8.88204	3.25373	0.00619356	0.0306332	-3.74218	1.15249
14882	46	14	17	unknown (4N13)	STY0186	0.238747	8.46573	2.98884	0.0103404	0.0443884	-4.25205	1.17997
6457	20	13	17	unknown (4L20)	STY0193	0.583123	8.66947	5.68221	7.17e-05	0.00087704	0.83847	1.49809
14233	44	13	17	unknown (4L14)	STY0193	0.543059	8.22702	5.64942	7.58e-05	0.000920153	0.780592	1.45706
6458	20	14	17	unknown (4P20)	STY0195	0.307574	8.03798	3.96071	0.00159169	0.010956	-2.36818	1.23762
7266	23	12	8	unknown (24O19)	SBG0619	1.9512	9.22728	23.5056	3.9e-12	6.38e-10	18.3351
14234	44	14	17	unknown (4P14)	STY0195	0.282147	7.74883	3.51798	0.00371656	0.0208829	-3.22906	1.216
4512	14	12	17	unknown (4F21)	STY0198	0.205569	8.69067	3.84212	0.00199491	0.0130326	-2.59836	1.15314
11904	37	6	14	unknown (10E15)	STY0201	-0.1771	7.65839	-3.18207	0.00711509	0.0339718	-3.88071	0.884479
14820	46	6	14	unknown (10F13)	STY0205	0.20303	7.25714	3.35974	0.00504503	0.0261936	-3.53666	1.15111
5748	18	6	14	unknown (10F20)	STY0206	0.187332	7.35905	2.91544	0.011915	0.0489068	-4.392	1.13866
3215	10	11	17	unknown (4B22)	STY0208	0.312228	7.97135	4.10247	0.00121706	0.00886684	-2.09385	1.24162
11640	36	12	17	unknown (4H16)	STY0211	-0.187567	10.206	-3.89597	0.00180026	0.0120434	-2.49378	0.878085
3864	12	12	17	unknown (4H22)	STY0211	-0.202527	10.1374	-4.5465	0.000532098	0.00458908	-1.24341	0.869027
3218	10	14	17	unknown (4N22)	STY0214	0.393684	8.25009	4.74868	0.000367825	0.00338647	-0.86196	1.31374
10994	34	14	17	unknown (4N16)	STY0214	0.270286	8.41103	4.32323	0.000804469	0.00632559	-1.66911	1.20605
1920	6	12	17	unknown (4F23)	STY0220	0.23962	8.01889	2.997	0.0101785	0.0438095	-4.23644	1.18068
10344	32	12	17	unknown (4H17)	STY0221	0.383478	8.06042	5.70077	6.95e-05	0.000861279	0.87116	1.30448
2568	8	12	17	unknown (4H23)	STY0221	0.221557	7.91015	2.94394	0.0112773	0.0472304	-4.33775	1.16599
1921	6	13	17	unknown (4J23)	STY0223	0.278516	9.30322	3.51018	0.00377287	0.0211449	-3.24423	1.21295
9697	30	13	17	unknown (4J17)	STY0223	0.256009	9.15314	3.5542	0.00346591	0.0197974	-3.15857	1.19417
8400	26	12	17	unknown (4F18)	STY0230	-0.278694	8.91658	-4.14715	0.00111879	0.00827524	-2.00762	0.824337
1272	4	12	17	unknown (4H24)	STY0231	-0.558321	8.31497	-7.18513	6.63e-06	0.000120659	3.33511	0.679092
9048	28	12	17	unknown (4H18)	STY0231	-0.707718	8.62473	-13.1823	5.81e-09	3.11e-07	10.7529	0.612288
8401	26	13	17	unknown (4J18)	STY0232	-1.26287	9.09454	-14.8143	1.37e-09	9.06e-08	12.2696	0.416713
625	2	13	17	unknown (4J24)	STY0232	-1.3275	8.80177	-12.1641	1.55e-08	7.48e-07	9.71883	0.398458
1273	4	13	17	unknown (4L24)	STY0233	0.241483	9.99053	3.54571	0.00352306	0.020019	-3.17508	1.18221
626	2	14	17	unknown (4N24)	STY0235	0.233133	7.95451	3.13601	0.00777858	0.0362927	-3.96955	1.17538
9050	28	14	17	unknown (4P18)	STY0236	0.260503	11.0968	4.80583	0.000331678	0.00309598	-0.754901	1.1979
1274	4	14	17	unknown (4P24)	STY0236	0.242517	11.127	4.22021	0.000975322	0.00743676	-1.8669	1.18305
7403	23	5	16	unknown (6C7)	STY0238	0.231437	8.74969	3.69539	0.0026418	0.0161468	-2.88374	1.174
15042	47	12	8	unknown (24O13)	SBG0619	1.73476	8.99011	19.649	3.88e-11	4.66e-09	15.98
6756	21	6	16	unknown (6E7)	STY0239	-0.194673	10.0588	-3.35691	0.00507275	0.026302	-3.54216	0.873771
15180	47	6	16	unknown (6G1)	STY0240	-0.233514	9.49375	-4.4527	0.000632573	0.00523492	-1.42173	0.850561
5459	17	5	16	unknown (6A8)	STY0245	0.259339	8.10814	2.91623	0.0118969	0.0488873	-4.39051	1.19693
13886	43	8	16	unknown (6O2)	STY0252	0.474551	8.09446	4.95767	0.000252485	0.00248533	-0.472191	1.38949
6110	19	8	16	unknown (6O8)	STY0252	0.319045	7.62134	3.96705	0.00157264	0.0108534	-2.35589	1.2475
7164	23	18	2	unknown (39G7)	STY0254	-0.172512	9.036	-3.00896	0.00994599	0.0431146	-4.21357	0.887296
11052	35	18	2	unknown (39G4)	STY0254	-0.190029	8.79253	-3.54963	0.00349656	0.0199117	-3.16746	0.876588
4811	15	5	16	unknown (6C9)	STY0255	0.244923	8.10513	3.1103	0.00817547	0.0374898	-4.01906	1.18503
4814	15	8	16	unknown (6O9)	STY0262	0.327972	8.3886	4.3925	0.000707213	0.005717	-1.53658	1.25525
12590	39	8	16	unknown (6O3)	STY0262	0.200669	8.52397	2.92375	0.0117255	0.0484983	-4.3762	1.14923
2867	9	5	16	unknown (6A10)	STY0263	0.252702	9.04954	3.63183	0.00298485	0.0176756	-3.00745	1.19144
2868	9	6	16	unknown (6E10)	STY0265	0.342843	8.07972	3.15265	0.00753208	0.0353948	-3.93748	1.26825
10644	33	6	16	unknown (6E4)	STY0265	0.282218	7.90962	4.21361	0.000987473	0.00750319	-1.8796	1.21606
11292	35	6	16	unknown (6G4)	STY0266	0.245561	8.51167	3.79868	0.00216755	0.0138834	-2.6828	1.18555
3516	11	6	16	unknown (6G10)	STY0266	0.179427	8.60803	3.92518	0.00170288	0.0115753	-2.43708	1.13243
2222	7	8	16	unknown (6O11)	STY0279	0.24929	8.70373	3.59378	0.00321156	0.0185897	-3.08153	1.18862
8699	27	5	16	unknown (6C6)	STY0281	-0.322526	7.94761	-3.13086	0.00785646	0.0365648	-3.97946	0.799669
923	3	5	16	unknown (6C12)	STY0281	-0.322926	8.08072	-3.91665	0.00173076	0.0117222	-2.45364	0.799447
7080	22	6	16	unknown (6F7)	STY0290	0.388466	7.63203	4.84811	0.000307321	0.00290292	-0.675917	1.309
14856	46	6	16	unknown (6F1)	STY0290	0.285087	6.80612	3.54083	0.00355637	0.0201558	-3.18459	1.21848
7728	24	6	16	unknown (6H7)	STY0291	0.325811	8.1467	4.49372	0.000586415	0.00495953	-1.34365	1.25337
15505	48	7	16	unknown (6L1)	STY0294	0.289982	7.20009	3.67855	0.0027286	0.0164925	-2.91652	1.22263
3165	10	15	14	unknown (11J22)	STY1163	0.112145	7.76506	1.62966	0.126862	0.239803	-6.61422
15144	47	6	14	unknown (10G13)	STY0307	0.312974	7.38545	3.81099	0.00211713	0.0136539	-2.65887	1.24227
13562	42	8	16	unknown (6N2)	STY0310	0.350221	7.7579	4.72794	0.000381933	0.0034918	-0.900892	1.27476
5786	18	8	16	unknown (6N8)	STY0310	0.327184	7.83801	5.02494	0.000223958	0.00226209	-0.347792	1.25456
5135	16	5	16	unknown (6D9)	STY0319	0.340749	7.3336	4.61389	0.000470228	0.0041568	-1.11583	1.26641
888	3	6	14	unknown (10G24)	STY0324	0.583005	8.46387	6.07955	3.71e-05	0.000514724	1.5282	1.49797
8664	27	6	14	unknown (10G18)	STY0324	0.57048	8.63671	6.98644	8.92e-06	0.000154282	3.02248	1.48502
5137	16	7	16	unknown (6L9)	STY0328	0.290675	7.72019	4.40179	0.000695132	0.00563509	-1.51884	1.22321
10967	34	5	16	unknown (6B4)	STY0335	0.406182	8.2838	5.80028	5.88e-05	0.000749389	1.04563	1.32517
3191	10	5	16	unknown (6B10)	STY0335	0.359365	7.78992	4.569	0.000510553	0.00444978	-1.20076	1.28286
3871	12	1	18	unknown (1D10)	STY0336	0.418541	8.15405	4.58689	0.000494066	0.00432663	-1.16689	1.33658
11324	35	2	18	unknown (1G4)	STY0337	0.371498	8.1589	5.11353	0.000191419	0.00198505	-0.184756	1.2937
3548	11	2	18	unknown (1G10)	STY0337	0.235224	8.22267	4.60389	0.000478912	0.00421933	-1.13472	1.17709
11615	36	5	16	unknown (6D4)	STY0338	0.224047	7.95819	3.3986	0.00467993	0.0248055	-3.4612	1.16801
3839	12	5	16	unknown (6D10)	STY0338	0.171209	7.99838	3.22669	0.00652634	0.0317634	-3.7945	1.126
8988	28	6	14	unknown (10H18)	STY0345	0.420615	7.86894	5.33855	0.000129088	0.00142137	0.225033	1.3385
10941	34	15	14	unknown (11J16)	STY1163	-0.336416	8.46832	-1.42942	0.17619	0.299181	-6.89346
1212	4	6	14	unknown (10H24)	STY0345	0.410637	7.64539	6.33273	2.46e-05	0.000364653	1.95657	1.32927
13201	41	7	14	unknown (10I14)	STY0347	0.305651	8.2562	4.63011	0.000456474	0.00406265	-1.08517	1.23598
5425	17	7	14	unknown (10I20)	STY0347	0.221884	8.51855	4.29334	0.0008506	0.00663651	-1.72641	1.16626
11616	36	6	16	unknown (6H4)	STY0351	0.30062	8.16543	2.96555	0.0108162	0.0458121	-4.29652	1.23167
10970	34	8	16	unknown (6N4)	STY0354	0.404654	7.01408	4.05401	0.00133371	0.00949033	-2.18751	1.32377
2544	8	6	16	unknown (6H11)	STY0359	0.427397	8.05918	4.63244	0.000454532	0.00404812	-1.08077	1.3448
10320	32	6	16	unknown (6H5)	STY0359	0.423348	7.92989	6.86561	1.07e-05	0.000180094	2.82978	1.34104
10321	32	7	16	unknown (6L5)	STY0361	-0.192525	10.1486	-3.61964	0.00305567	0.017966	-3.03119	0.875073
600	2	6	16	unknown (6F12)	STY0366	0.322062	8.189	3.11725	0.00806616	0.0371304	-4.00567	1.25012
2899	9	1	18	unknown (1A10)	STY0373	0.421178	8.00041	3.27826	0.0059064	0.029469	-3.69468	1.33902
7408	23	10	16	unknown (6G19)	STY0376	0.283413	7.54738	4.13393	0.00114699	0.00844036	-2.03313	1.21707
6761	21	11	16	unknown (6I19)	STY0377	0.233964	7.90134	2.90254	0.0122153	0.0497468	-4.41653	1.17606
7409	23	11	16	unknown (6K19)	STY0378	0.288957	7.6766	3.99067	0.0015037	0.0104715	-2.31012	1.22176
15185	47	11	16	unknown (6K13)	STY0378	0.276027	7.44016	3.90872	0.00175708	0.0118415	-2.46903	1.21086
5463	17	9	16	unknown (6A20)	STY0383	0.327627	7.20355	3.02226	0.00969348	0.0424438	-4.1881	1.25495
13239	41	9	16	unknown (6A14)	STY0383	0.222931	7.31965	3.62	0.00305352	0.017966	-3.03048	1.1671
5464	17	10	16	unknown (6E20)	STY0385	0.284183	6.68717	3.99609	0.00148832	0.0103755	-2.29962	1.21772
12592	39	10	16	unknown (6G15)	STY0397	0.336907	8.83815	4.60762	0.000475653	0.00419343	-1.12767	1.26305
4816	15	10	16	unknown (6G21)	STY0397	0.332171	8.49638	4.54518	0.000533391	0.00459418	-1.24592	1.25891
12593	39	11	16	unknown (6K15)	STY0399	0.650329	7.40467	5.57559	8.59e-05	0.00101568	0.649799	1.56953
4817	15	11	16	unknown (6K21)	STY0399	0.556281	7.48773	5.32595	0.000131943	0.00144916	0.202249	1.47047
11946	37	12	16	unknown (6M15)	STY0400	1.84613	8.08134	12.5254	1.09e-08	5.44e-07	10.0941	3.59534
4170	13	12	16	unknown (6M21)	STY0400	1.78123	8.20929	21.6593	1.11e-11	1.48e-09	17.2619	3.4372
12594	39	12	16	unknown (6O15)	STY0401	1.88414	8.15129	11.0068	5.19e-08	2.1e-06	8.44854	3.69132
4818	15	12	16	unknown (6O21)	STY0401	1.85683	8.14541	13.2053	5.69e-09	3.08e-07	10.7754	3.62211
10647	33	9	16	unknown (6A16)	STY0402	1.99238	7.91493	16.5769	3.35e-10	2.65e-08	13.7423	3.97894
2871	9	9	16	unknown (6A22)	STY0402	1.91837	8.08208	18.7292	7.14e-11	7.19e-09	15.3485	3.77996
3519	11	9	16	unknown (6C22)	STY0403	1.5179	8.31199	16.1131	4.78e-10	3.64e-08	13.3697	2.86374
11295	35	9	16	unknown (6C16)	STY0403	1.37235	8.16741	9.50342	2.93e-07	9.08e-06	6.62336	2.58892
9351	29	9	16	unknown (6A17)	STY0410	0.380763	7.63932	4.15335	0.00110581	0.00819582	-1.99566	1.30203
1575	5	9	16	unknown (6A23)	STY0410	0.376574	7.75129	3.40869	0.00458955	0.0244415	-3.44159	1.29826
10001	31	11	16	unknown (6K17)	STY0415	-0.253207	10.2971	-4.23076	0.000956218	0.00732094	-1.8466	0.839029
8704	27	10	16	unknown (6G18)	STY0423	0.398211	7.47227	3.44262	0.00429832	0.0232248	-3.37563	1.31787
928	3	10	16	unknown (6G24)	STY0423	0.315333	7.30259	4.19133	0.00102963	0.00776939	-1.92248	1.2443
281	1	11	16	unknown (6I24)	STY0424	0.637071	9.21196	6.68349	1.42e-05	0.000228278	2.53567	1.55517
8057	25	11	16	unknown (6I18)	STY0424	0.620097	9.02958	7.04875	8.12e-06	0.00014216	3.12108	1.53698
8706	27	12	16	unknown (6O18)	STY0428	0.267236	7.52607	3.50776	0.00379055	0.0212349	-3.24895	1.2035
7732	24	10	16	unknown (6H19)	STY0433	0.279849	8.10581	4.36944	0.000738162	0.00591072	-1.58065	1.21407
15510	48	12	16	unknown (6P13)	STY0439	0.200859	7.29531	3.03456	0.0094655	0.0417247	-4.16452	1.14938
6435	20	9	16	unknown (6D20)	STY0441	-0.23277	7.93024	-3.49389	0.00389331	0.0216438	-3.27593	0.850999
14213	44	11	16	unknown (6L14)	STY0445	-0.399309	8.44697	-4.50491	0.000574436	0.00488663	-1.32237	0.758221
6437	20	11	16	unknown (6L20)	STY0445	-0.537037	8.45382	-5.29094	0.000140229	0.00152103	0.138847	0.689185
12916	40	10	16	unknown (6H15)	STY0451	0.391885	10.156	5.01809	0.000226701	0.00228481	-0.360428	1.31211
5140	16	10	16	unknown (6H21)	STY0451	0.283992	8.46982	4.22052	0.000974762	0.00743676	-1.86631	1.21756
5142	16	12	16	unknown (6P21)	STY0456	-0.199591	9.88642	-4.63372	0.000453473	0.00404419	-1.07836	0.870798
10971	34	9	16	unknown (6B16)	STY0457	-0.254256	7.94596	-4.17728	0.00105717	0.00791521	-1.94955	0.838419
1899	6	9	16	unknown (6B23)	STY0465	0.256606	8.25323	3.54104	0.00355494	0.0201558	-3.18418	1.19467
9675	30	9	16	unknown (6B17)	STY0465	0.242302	8.49705	3.68445	0.00269786	0.0163596	-2.90503	1.18288
2547	8	9	16	unknown (6D23)	STY0466	0.280175	7.97317	3.43629	0.00435126	0.0234527	-3.38795	1.21434
10325	32	11	16	unknown (6L17)	STY0470	0.352803	8.06482	4.34906	0.000766688	0.00608332	-1.61965	1.27704
2549	8	11	16	unknown (6L23)	STY0470	0.303592	8.06928	3.29252	0.00574566	0.0288643	-3.66705	1.23421
9678	30	12	16	unknown (6N17)	STY0471	0.261597	7.69142	3.98891	0.00150873	0.0105009	-2.31353	1.19881
9027	28	9	16	unknown (6D18)	STY0474	-0.366993	8.77995	-6.04948	3.89e-05	0.000536625	1.47675	0.775397
7045	22	7	14	unknown (10J19)	STY0480	0.317561	7.81482	5.48043	0.000101053	0.0011646	0.48014	1.24622
14821	46	7	14	unknown (10J13)	STY0480	0.306707	7.63473	3.87102	0.0018879	0.0125083	-2.54221	1.23688
6763	21	13	16	unknown (7A7)	STY0481	2.73072	9.05257	17.7213	1.44e-10	1.28e-08	14.6202	6.63789
15187	47	13	16	unknown (7C1)	STY0482	2.54612	9.60406	14.9765	1.2e-09	7.99e-08	12.4117	5.8406
7411	23	13	16	unknown (7C7)	STY0482	2.47936	9.11147	10.4549	9.56e-08	3.45e-06	7.80309	5.5765
6764	21	14	16	unknown (7E7)	STY0483	2.23917	8.86567	25.8289	1.16e-12	2.4e-10	19.5654	4.72127
14540	45	14	16	unknown (7E1)	STY0483	1.93917	8.53158	5.71109	6.83e-05	0.000849551	0.889317	3.83486
14511	45	3	15	unknown (8A1)	unknown	1.07133	7.59358	5.13361	0.000184756	0.00192889	-0.147942
7412	23	14	16	unknown (7G7)	STY0484	3.00705	10.1469	43.8753	1.17e-15	1.76e-12	26.1924	8.03919
15188	47	14	16	unknown (7G1)	STY0484	2.50537	9.88906	15.4053	8.4e-10	6.08e-08	12.781	5.67795
6765	21	15	16	unknown (7I7)	STY0485	3.60427	10.2988	50.1673	2.02e-16	6.63e-13	27.7371	12.1617
14541	45	15	16	unknown (7I1)	STY0485	2.37604	9.0965	6.52678	1.81e-05	0.000281527	2.27901	5.19111
15189	47	15	16	unknown (7K1)	STY0486	0.275766	8.21019	3.8618	0.00192141	0.0126863	-2.56013	1.21064
14542	45	16	16	unknown (7M1)	STY0487	0.430474	7.79852	4.83401	0.00031523	0.00296928	-0.702236	1.34768
6766	21	16	16	unknown (7M7)	STY0487	0.403042	8.55101	6.53522	1.79e-05	0.000279147	2.29292	1.32229
5468	17	14	16	unknown (7E8)	STY0491	0.181792	8.4026	2.91843	0.0118465	0.0488285	-4.38632	1.13429
6116	19	14	16	unknown (7G8)	STY0492	0.612339	9.42241	8.94271	5.89e-07	1.59e-05	5.88494	1.52874
13892	43	14	16	unknown (7G2)	STY0492	0.594098	9.06325	5.29658	0.000138857	0.00150865	0.149081	1.50953
5469	17	15	16	unknown (7I8)	STY0493	0.644476	10.7715	8.89675	6.25e-07	1.67e-05	5.82291	1.56317
13245	41	15	16	unknown (7I2)	STY0493	0.584006	10.2032	11.6409	2.65e-08	1.19e-06	9.15784	1.49901
6117	19	15	16	unknown (7K8)	STY0494	-0.257802	8.70967	-3.03213	0.00951016	0.0418793	-4.16919	0.836361
13893	43	15	16	unknown (7K2)	STY0494	-0.427731	8.69007	-4.84967	0.00030646	0.00289897	-0.67301	0.74343
4819	15	13	16	unknown (7C9)	STY0498	0.1807	8.25673	3.63618	0.00295998	0.0175826	-2.99898	1.13343
4821	15	15	16	unknown (7K9)	STY0502	0.190009	8.05133	3.40703	0.00460427	0.0244838	-3.44481	1.14077
11950	37	16	16	unknown (7M3)	STY0503	0.46654	8.12788	5.61145	8.08e-05	0.00096874	0.713414	1.38179
4174	13	16	16	unknown (7M9)	STY0503	0.381868	8.29055	5.47065	0.000102763	0.00118035	0.462641	1.30303
4822	15	16	16	unknown (7O9)	STY0504	0.192676	8.50167	3.59558	0.00320042	0.0185713	-3.07801	1.14288
11302	35	16	16	unknown (7O4)	STY0514	0.4248	8.71418	5.45628	0.000105332	0.00120123	0.436904	1.34239
3526	11	16	16	unknown (7O10)	STY0514	0.37983	8.62456	6.71801	1.34e-05	0.000219416	2.59176	1.30119
8059	25	13	16	unknown (7A6)	STY0526	0.235902	7.2378	3.93397	0.00167467	0.011437	-2.42004	1.17764
8709	27	15	16	unknown (7K6)	STY0531	0.2662	8.97801	3.13625	0.00777492	0.036291	-3.96908	1.20264
7090	22	16	16	unknown (7N7)	STY0542	0.222597	8.11074	3.93061	0.0016854	0.0114972	-2.42656	1.16683
5794	18	16	16	unknown (7N8)	STY0550	0.519324	8.82158	8.00729	2.04e-06	4.63e-05	4.57466	1.43328
13570	42	16	16	unknown (7N2)	STY0550	0.436376	8.49858	5.41017	0.000114038	0.00128506	0.354143	1.3532
7716	24	12	15	unknown (9H7)	HCM1.149	0.964053	8.28234	9.45615	3.1e-07	9.53e-06	6.56241
5143	16	13	16	unknown (7D9)	STY0553	0.256506	7.34813	3.73474	0.00244979	0.0152872	-2.80717	1.19458
4497	14	15	16	unknown (7J9)	STY0558	0.674166	8.08335	7.63318	3.45e-06	6.96e-05	4.02125	1.59567
12273	38	15	16	unknown (7J3)	STY0558	0.440899	7.65825	5.0396	0.000218199	0.00220933	-0.320747	1.35745
4498	14	16	16	unknown (7N9)	STY0560	0.38582	7.72766	3.19254	0.00697237	0.0334245	-3.8605	1.3066
12274	38	16	16	unknown (7N3)	STY0560	0.310997	7.26247	5.01079	0.000229666	0.00230581	-0.373911	1.24056
12922	40	16	16	unknown (7P3)	STY0561	0.572484	8.60507	5.92012	4.82e-05	0.000640799	1.25401	1.48708
5146	16	16	16	unknown (7P9)	STY0561	0.303223	8.57784	3.4543	0.00420251	0.0228458	-3.35294	1.2339
3199	10	13	16	unknown (7B10)	STY0562	1.15314	8.88148	11.4139	3.35e-08	1.44e-06	8.90777	2.22397
10975	34	13	16	unknown (7B4)	STY0562	0.993042	8.71151	9.03859	5.22e-07	1.46e-05	6.01361	1.99038
11623	36	13	16	unknown (7D4)	STY0563	1.93767	9.39419	26.8476	7e-13	1.53e-10	20.0675	3.83086
3847	12	13	16	unknown (7D10)	STY0563	1.75924	9.50004	17.4535	1.75e-10	1.48e-08	14.4198	3.38519
3200	10	14	16	unknown (7F10)	STY0564	0.851514	8.67595	9.96787	1.68e-07	5.63e-06	7.21031	1.80439
10976	34	14	16	unknown (7F4)	STY0564	0.84103	8.48904	9.35798	3.5e-07	1.05e-05	6.43504	1.79133
10977	34	15	16	unknown (7J4)	STY0566	3.78319	9.231	18.798	6.81e-11	7.02e-09	15.3969	13.7675
3201	10	15	16	unknown (7J10)	STY0566	3.78287	9.10044	24.1631	2.73e-12	4.77e-10	18.696	13.7644
11625	36	15	16	unknown (7L4)	STY0567	3.17001	8.67638	33.845	3.46e-14	1.9e-11	23.0262	9.00051
3849	12	15	16	unknown (7L10)	STY0567	2.57119	8.64068	13.1953	5.74e-09	3.09e-07	10.7656	5.94298
10978	34	16	16	unknown (7N4)	STY0568	1.91578	8.03591	9.26633	3.92e-07	1.15e-05	6.31523	3.77319
3202	10	16	16	unknown (7N10)	STY0568	1.89912	8.10252	12.0491	1.74e-08	8.12e-07	9.59736	3.72985
10494	33	18	7	unknown (27M16)	AYGAL0409	0.901369	8.84194	15.1324	1.05e-09	7.28e-08	12.5471
11626	36	16	16	unknown (7P4)	STY0569	1.39091	7.74853	13.2723	5.35e-09	2.93e-07	10.8408	2.62243
3850	12	16	16	unknown (7P10)	STY0569	1.33764	7.69327	9.60743	2.58e-07	8.14e-06	6.7567	2.52738
2718	9	18	7	unknown (27M22)	AYGAL0409	0.891701	8.65325	12.7853	8.46e-09	4.31e-07	10.3583
9679	30	13	16	unknown (7B5)	STY0571	2.32929	7.92584	13.595	3.98e-09	2.25e-07	11.1519	5.02558
1903	6	13	16	unknown (7B11)	STY0571	1.84049	8.29017	14.5313	1.74e-09	1.1e-07	12.0178	3.58131
10327	32	13	16	unknown (7D5)	STY0572	0.433827	8.30537	5.08205	0.000202375	0.00208294	-0.242573	1.35081
6747	21	15	15	unknown (9A19)	HCM1.245c	0.883426	7.46357	6.03444	3.99e-05	0.000546961	1.45098
2551	8	13	16	unknown (7D11)	STY0572	0.381983	8.35238	4.84869	0.000307003	0.00290201	-0.674845	1.30313
9680	30	14	16	unknown (7F5)	STY0573	0.603287	8.10663	7.38774	4.92e-06	9.34e-05	3.6486	1.51917
1904	6	14	16	unknown (7F11)	STY0573	0.340644	8.33107	5.60571	8.16e-05	0.000975666	0.703245	1.26632
2238	7	6	17	unknown (3O23)	STY0589	0.224021	7.77375	3.41216	0.00455888	0.0243215	-3.43485	1.16798
14544	45	18	16	unknown (7E13)	STY0592	0.245454	8.31569	3.14417	0.00765666	0.0358901	-3.95382	1.18547
6768	21	18	16	unknown (7E19)	STY0592	0.221068	8.17407	3.11608	0.00808447	0.0371897	-4.00793	1.1656
7416	23	18	16	unknown (7G19)	STY0593	0.16286	8.28984	2.93405	0.0114945	0.0478308	-4.35658	1.1195
7041	22	3	14	unknown (10J7)	HCM2.0064c	0.854363	7.86239	11.2266	4.09e-08	1.73e-06	8.69817
13270	41	4	18	unknown (1M2)	STY0598	0.312253	7.74073	4.28712	0.000860541	0.00669412	-1.73835	1.24165
6120	19	18	16	unknown (7G20)	STY0609a	0.233682	7.32771	3.37426	0.00490541	0.0256169	-3.50848	1.17583
5437	17	1	15	unknown (7I20)	STY0611	0.349859	9.90973	4.25031	0.00092185	0.00709099	-1.80903	1.27444
14483	45	11	13	unknown (13A13)	AF071555_aadA2	0.842974	8.42328	8.46554	1.1e-06	2.7e-05	5.22928
13213	41	1	15	unknown (7I14)	STY0611	0.213478	9.87795	3.57376	0.00333773	0.0191908	-3.12049	1.15948
4175	13	17	16	unknown (7A21)	STY0615	0.58659	8.10642	7.84264	2.57e-06	5.52e-05	4.33323	1.50169
11951	37	17	16	unknown (7A15)	STY0615	0.483254	7.97523	5.74903	6.41e-05	0.000803264	0.955937	1.39789
4823	15	17	16	unknown (7C21)	STY0616	-0.284064	9.23756	-5.04152	0.000217455	0.0022052	-0.317201	0.821274
12599	39	17	16	unknown (7C15)	STY0616	-0.285541	8.88597	-5.48771	9.98e-05	0.00115317	0.493173	0.820434
11917	37	1	15	unknown (7I15)	STY0619	0.282318	8.06962	3.31984	0.00544975	0.0277835	-3.61407	1.21615
10655	33	17	16	unknown (7A16)	STY0624	0.270936	9.60861	4.64609	0.000443339	0.00396191	-1.05501	1.20659
2879	9	17	16	unknown (7A22)	STY0624	0.210445	9.73367	3.80546	0.00213964	0.0137449	-2.66962	1.15704
2880	9	18	16	unknown (7E22)	STY0626	0.231065	7.38037	3.41699	0.00451654	0.0241448	-3.42546	1.1737
2845	9	1	15	unknown (7I22)	STY0628	0.34008	7.41495	3.80426	0.00214456	0.0137698	-2.67196	1.26583
1791	6	9	10	unknown (20B11)	SBG1847	0.827533	9.24818	8.72409	7.81e-07	2.02e-05	5.58775
3493	11	1	15	unknown (7K22)	STY0629	0.244981	7.70428	4.85598	0.000303	0.00288082	-0.661249	1.18508
10007	31	17	16	unknown (7C17)	STY0634	-0.427112	7.90096	-8.23044	1.5e-06	3.56e-05	4.89656	0.743749
10008	31	18	16	unknown (7G17)	STY0636	0.364538	7.70952	4.42015	0.000671867	0.00551133	-1.4838	1.28747
2232	7	18	16	unknown (7G23)	STY0636	0.254633	7.76318	3.23897	0.00637306	0.0312212	-3.77075	1.19303
8063	25	17	16	unknown (7A18)	STY0641	0.380975	8.1358	4.07282	0.00128713	0.00923856	-2.15114	1.30222
287	1	17	16	unknown (7A24)	STY0641	0.300882	8.13746	4.72685	0.000382692	0.0034963	-0.902947	1.2319
8711	27	17	16	unknown (7C18)	STY0642	0.450707	7.80333	4.1577	0.0010968	0.0081494	-1.98727	1.36671
935	3	17	16	unknown (7C24)	STY0642	0.264582	7.89072	4.42732	0.000662994	0.00544879	-1.47011	1.20129
8712	27	18	16	unknown (7G18)	STY0644	1.25119	9.41662	14.0521	2.64e-09	1.56e-07	11.5812	2.38037
936	3	18	16	unknown (7G24)	STY0644	1.06898	8.52567	5.6177	7.99e-05	0.000959388	0.724494	2.09795
5041	16	1	11	unknown (16L21)	STM1032	0.80252	7.59115	8.82149	6.88e-07	1.81e-05	5.72082
7091	22	17	16	unknown (7B19)	STY0651	-0.145965	8.33731	-3.14368	0.007664	0.0359116	-3.95477	0.903774
7092	22	18	16	unknown (7F19)	STY0653	0.54583	10.3498	8.34536	1.29e-06	3.12e-05	5.06001	1.45986
14868	46	18	16	unknown (7F13)	STY0653	0.417244	9.55777	5.38087	0.000119961	0.00133916	0.301396	1.33537
7706	24	2	15	unknown (7P19)	STY0660	0.655056	8.39241	11.3012	3.78e-08	1.61e-06	8.78199	1.57468
15482	48	2	15	unknown (7P13)	STY0660	0.337213	7.66694	5.5725	8.63e-05	0.00102013	0.644297	1.26331
5795	18	17	16	unknown (7B20)	STY0661	0.235248	7.78972	3.01655	0.0098011	0.0427224	-4.19904	1.17711
14219	44	17	16	unknown (7D14)	STY0662	0.136195	11.3428	2.91794	0.0118576	0.0488372	-4.38724	1.099
5796	18	18	16	unknown (7F20)	STY0663	0.584475	7.91612	7.07846	7.77e-06	0.000137622	3.16792	1.49949
13572	42	18	16	unknown (7F14)	STY0663	0.38068	7.7632	4.50865	0.00057049	0.00486382	-1.31527	1.30196
14220	44	18	16	unknown (7H14)	STY0664	-0.241613	8.78611	-3.89805	0.00179314	0.012002	-2.48974	0.845799
13537	42	1	15	unknown (7J14)	STY0666	0.433514	9.16541	4.71388	0.00039182	0.00357222	-0.927324	1.35052
5761	18	1	15	unknown (7J20)	STY0666	0.359528	9.56349	5.52575	9.35e-05	0.00109009	0.561082	1.28301
6409	20	1	15	unknown (7L20)	STY0667	0.310156	8.26263	3.52935	0.00363597	0.0205007	-3.20694	1.23984
4499	14	17	16	unknown (7B21)	STY0670	0.852442	8.4136	10.7487	6.88e-08	2.63e-06	8.15008	1.80555
12275	38	17	16	unknown (7B15)	STY0670	0.794815	8.10679	8.67675	8.31e-07	2.14e-05	5.52269	1.73485
10979	34	17	16	unknown (7B16)	STY0680	0.260977	7.97479	3.20014	0.00687048	0.0330449	-3.84581	1.19829
3203	10	17	16	unknown (7B22)	STY0680	0.189888	7.91508	3.03282	0.00949746	0.0418374	-4.16786	1.14067
11627	36	17	16	unknown (7D16)	STY0683	0.513902	8.63159	6.3164	2.53e-05	0.000372621	1.92921	1.42791
3851	12	17	16	unknown (7D22)	STY0683	0.429403	8.58109	4.82509	0.000320343	0.0030064	-0.718897	1.34668
3169	10	1	15	unknown (7J22)	STY0687	0.472118	9.44742	6.24519	2.83e-05	0.000409878	1.80945	1.38714
10945	34	1	15	unknown (7J16)	STY0687	0.466874	9.35614	8.0567	1.91e-06	4.37e-05	4.64644	1.38211
8388	26	18	16	unknown (7F18)	STY0701	0.232093	8.16731	3.00791	0.00996608	0.0431753	-4.21557	1.17454
10942	34	16	14	unknown (11N16)	STY1165	0.174827	7.22525	1.12005	0.282715	0.41527	-7.27007
1226	4	2	15	unknown (7P24)	STY0706	0.476701	8.71877	4.35915	0.00075243	0.00599952	-1.60034	1.39156
9002	28	2	15	unknown (7P18)	STY0706	0.343447	8.66874	3.85231	0.00195651	0.0128588	-2.57857	1.26878
6735	21	3	15	unknown (8A7)	STY0707	0.831317	7.56833	6.36182	2.35e-05	0.000351706	2.00523	1.77931
7383	23	3	15	unknown (8C7)	STY0708	2.36156	7.943	11.6072	2.74e-08	1.22e-06	9.12103	5.13925
15159	47	3	15	unknown (8C1)	STY0708	1.42942	7.67874	6.19323	3.08e-05	0.000441329	1.72163	2.69339
6736	21	4	15	unknown (8E7)	STY0709	0.933596	7.54716	6.266	2.74e-05	0.00039936	1.84453	1.91003
14512	45	4	15	unknown (8E1)	STY0709	0.268383	6.89624	4.22658	0.000963743	0.00736563	-1.85464	1.20446
15160	47	4	15	unknown (8G1)	STY0710	2.71703	9.38177	12.8183	8.2e-09	4.21e-07	10.3915	6.5752
7384	23	4	15	unknown (8G7)	STY0710	2.28747	8.65653	7.1948	6.53e-06	0.000119439	3.3502	4.882
7385	23	5	15	unknown (8K7)	STY0712	0.43646	8.36491	6.84644	1.1e-05	0.000185204	2.79904	1.35328
15161	47	5	15	unknown (8K1)	STY0712	0.38106	7.82357	3.89518	0.00180296	0.0120553	-2.49531	1.3023
14514	45	6	15	unknown (8M1)	STY0714	0.361	7.74126	3.43297	0.00437922	0.0235314	-3.3944	1.28432
6738	21	6	15	unknown (8M7)	STY0714	0.235249	8.22173	4.06715	0.00130099	0.00932269	-2.1621	1.17711
9567	30	9	10	unknown (20B5)	SBG1847	0.714929	8.84254	8.60383	9.14e-07	2.3e-05	5.42197
7386	23	6	15	unknown (8O7)	STY0715	0.611497	8.60516	7.82329	2.64e-06	5.63e-05	4.30464	1.52784
15492	48	12	15	unknown (9H1)	HCM1.149	0.711844	8.01859	5.72429	6.68e-05	0.000831782	0.912513
15162	47	6	15	unknown (8O1)	STY0715	0.527808	8.28075	4.93539	0.000262747	0.00256134	-0.513509	1.44174
13216	41	4	15	unknown (8E2)	STY0718	0.453448	8.07157	5.7057	6.89e-05	0.000854968	0.87983	1.36931
5440	17	4	15	unknown (8E8)	STY0718	0.402683	8.10525	5.33755	0.000129312	0.00142265	0.22322	1.32196
6090	19	6	15	unknown (8O8)	STY0723	0.218138	9.66949	3.02635	0.00961697	0.0422218	-4.18025	1.16323
12567	39	3	15	unknown (8C3)	STY0725	1.19574	8.24699	11.004	5.2e-08	2.1e-06	8.44536	2.29062
4791	15	3	15	unknown (8C9)	STY0725	1.19537	8.3793	12.5232	1.09e-08	5.44e-07	10.0919	2.29004
11921	37	5	15	unknown (8I3)	STY0728	0.475582	7.87703	6.37536	2.3e-05	0.000345784	2.02784	1.39048
4145	13	5	15	unknown (8I9)	STY0728	0.465167	7.55463	6.36557	2.34e-05	0.000350408	2.01151	1.38048
4794	15	6	15	unknown (8O9)	STY0731	0.472059	8.84786	7.7554	2.9e-06	6.05e-05	4.20397	1.38709
14484	45	12	13	unknown (13E13)	AY136758_aac(6')-Ib	0.697329	8.39098	6.50191	1.88e-05	0.000291658	2.23796
12570	39	6	15	unknown (8O3)	STY0731	0.461241	9.02106	7.17479	6.73e-06	0.000122015	3.31898	1.37673
11273	35	5	15	unknown (8K4)	STY0737	-0.207383	7.36965	-3.32509	0.00539467	0.0276102	-3.60389	0.866107
3497	11	5	15	unknown (8K10)	STY0737	-0.280581	7.58483	-4.71832	0.000388668	0.00354595	-0.918971	0.823259
11274	35	6	15	unknown (8O4)	STY0739	-0.398603	7.10708	-4.10844	0.00120344	0.00879703	-2.08233	0.758593
9976	31	4	15	unknown (8G5)	STY0746	0.264029	7.45238	4.09271	0.00123969	0.00899273	-2.11271	1.20083
9977	31	5	15	unknown (8K5)	STY0749	0.240917	7.66408	4.15318	0.00110617	0.00819582	-1.996	1.18174
7710	24	6	15	unknown (8P7)	STY0772	0.262154	8.18982	4.79904	0.000335773	0.00312878	-0.767606	1.19927
10676	33	2	18	unknown (1E4)	STY0773	2.76693	12.9387	23.4688	3.98e-12	6.43e-10	18.3146	6.80659
2900	9	2	18	unknown (1E10)	STY0773	2.73118	13.0639	17.4772	1.72e-10	1.47e-08	14.4376	6.64
13539	42	3	15	unknown (8B2)	STY0774	0.48888	6.74136	6.7749	1.23e-05	0.000203794	2.68384	1.40335
5763	18	3	15	unknown (8B8)	STY0774	0.281587	7.04347	3.09391	0.0084388	0.0384524	-4.05057	1.21553
307	1	1	18	unknown (1A12)	STY0775	2.29725	11.1556	22.5729	6.56e-12	9.33e-10	17.8044	4.91519
8083	25	1	18	unknown (1A6)	STY0775	1.73243	9.74682	6.83506	1.12e-05	0.000187972	2.78076	3.32286
11664	36	18	18	unknown (3H4)	STY0776	2.07679	10.6868	31.1027	1.04e-13	3.53e-11	21.9581	4.21866
3888	12	18	18	unknown (3H10)	STY0776	1.97462	10.2753	13.8639	3.12e-09	1.81e-07	11.406	3.93024
7762	24	4	18	unknown (1P7)	STY0777	2.13706	11.7225	41.2094	2.65e-15	2.48e-12	25.4466	4.39864
15538	48	4	18	unknown (1P1)	STY0777	1.60366	10.2474	6.61079	1.59e-05	0.000250409	2.41701	3.03914
5493	17	3	18	unknown (1I8)	STY0779	1.64012	12.4668	15.0197	1.15e-09	7.79e-08	12.4495	3.11693
13269	41	3	18	unknown (1I2)	STY0779	1.58374	12.2945	19.1673	5.32e-11	5.75e-09	15.6531	2.99746
5797	18	1	17	unknown (3J8)	STY0780	1.62801	11.6043	26.8416	7.02e-13	1.53e-10	20.0647	3.09086
13573	42	1	17	unknown (3J2)	STY0780	1.0448	9.15265	5.73697	6.54e-05	0.000816211	0.934781	2.06307
1930	6	4	18	unknown (1N11)	STY0781	1.10687	12.137	13.6126	3.91e-09	2.24e-07	11.1686	2.15378
9706	30	4	18	unknown (1N5)	STY0781	0.739199	12.1173	9.82622	1.98e-07	6.54e-06	7.03358	1.66925
8424	26	18	18	unknown (3F6)	STY0782	1.15343	12.4589	10.6898	7.35e-08	2.78e-06	8.08113	2.22442
648	2	18	18	unknown (3F12)	STY0782	1.0076	12.1645	8.28374	1.4e-06	3.33e-05	4.97257	2.01056
14187	44	3	15	unknown (8D2)	STY0786	-0.494033	10.7626	-7.82744	2.62e-06	5.6e-05	4.31078	0.710037
6411	20	3	15	unknown (8D8)	STY0786	-0.518971	10.3071	-9.28629	3.82e-07	1.13e-05	6.34141	0.697869
13540	42	4	15	unknown (8F2)	STY0787	-0.394126	11.1266	-7.65997	3.32e-06	6.75e-05	4.06146	0.76095
5764	18	4	15	unknown (8F8)	STY0787	-0.591895	11.2011	-10.0321	1.56e-07	5.3e-06	7.28981	0.663471
13541	42	5	15	unknown (8J2)	STY0790	0.275644	7.71558	4.28877	0.000857894	0.00668147	-1.73519	1.21053
14190	44	6	15	unknown (8P2)	STY0793	0.269239	8.3276	3.26695	0.00603709	0.0299953	-3.71658	1.20517
6414	20	6	15	unknown (8P8)	STY0793	0.267054	8.20599	3.33341	0.00530859	0.0272229	-3.58776	1.20335
5115	16	3	15	unknown (8D9)	STY0795	0.648423	10.0255	12.8372	8.05e-09	4.15e-07	10.4106	1.56745
12891	40	3	15	unknown (8D3)	STY0795	0.605549	10.0842	8.37671	1.24e-06	3.01e-05	5.10432	1.52156
12244	38	4	15	unknown (8F3)	STY0796	0.26524	8.46449	3.89032	0.00181974	0.0121427	-2.50475	1.20184
4468	14	4	15	unknown (8F9)	STY0796	0.24165	8.67756	3.81892	0.0020853	0.0135152	-2.64346	1.18234
5117	16	5	15	unknown (8L9)	STY0799	0.199405	7.59212	3.59973	0.00317497	0.0184684	-3.06994	1.14823
3820	12	4	15	unknown (8H10)	STY0806	-0.20361	9.02734	-4.15087	0.00111098	0.00822679	-2.00044	0.868375
11596	36	4	15	unknown (8H4)	STY0806	-0.234247	8.95982	-3.2108	0.00673016	0.0325735	-3.82521	0.850128
11597	36	5	15	unknown (8L4)	STY0808	-0.247938	8.06735	-3.68257	0.00270763	0.0164036	-2.9087	0.842099
3821	12	5	15	unknown (8L10)	STY0808	-0.248855	7.98013	-4.4737	0.000608495	0.00509362	-1.38175	0.841564
10950	34	6	15	unknown (8N4)	STY0809	-0.223489	7.98538	-3.19358	0.00695835	0.0333898	-3.85849	0.856491
1876	6	4	15	unknown (8F11)	STY0814	1.02073	9.6629	11.1963	4.23e-08	1.77e-06	8.66402	2.02894
9652	30	4	15	unknown (8F5)	STY0814	0.874145	10.1832	15.4592	8.04e-10	5.85e-08	12.8267	1.83292
10300	32	4	15	unknown (8H5)	STY0815	1.02056	8.81033	9.14045	4.59e-07	1.32e-05	6.14921	2.02871
2524	8	4	15	unknown (8H11)	STY0815	0.881403	8.74063	9.12845	4.66e-07	1.33e-05	6.13329	1.84217
1877	6	5	15	unknown (8J11)	STY0816	0.688382	8.49994	7.04099	8.22e-06	0.000143442	3.10883	1.61148
9653	30	5	15	unknown (8J5)	STY0816	0.60923	8.43427	8.70296	8.03e-07	2.07e-05	5.55874	1.52544
10302	32	6	15	unknown (8P5)	STY0819	-0.240205	7.98902	-3.68735	0.00268289	0.0163066	-2.89939	0.846625
580	2	4	15	unknown (8F12)	STY0822	0.477855	8.20896	5.60564	8.16e-05	0.000975666	0.703116	1.39267
8356	26	4	15	unknown (8F6)	STY0822	0.436219	8.55889	3.55745	0.00344429	0.0197083	-3.15225	1.35305
9004	28	4	15	unknown (8H6)	STY0823	1.01982	7.89636	10.4353	9.78e-08	3.51e-06	7.77976	2.02766
1228	4	4	15	unknown (8H12)	STY0823	0.898407	7.91957	9.43536	3.18e-07	9.7e-06	6.53551	1.86401
5994	19	18	9	unknown (23O8)	SBG0934	0.627404	7.74758	5.31016	0.000135615	0.0014808	0.173674
581	2	5	15	unknown (8J12)	STY0824	1.07255	8.50931	8.97933	5.62e-07	1.54e-05	5.93421	2.10315
8357	26	5	15	unknown (8J6)	STY0824	0.924069	8.56603	7.69372	3.17e-06	6.5e-05	4.11198	1.89746
1229	4	5	15	unknown (8L12)	STY0825	-0.445334	7.95223	-7.34726	5.22e-06	9.83e-05	3.5864	0.734414
9005	28	5	15	unknown (8L6)	STY0825	-0.693025	7.9736	-11.0233	5.09e-08	2.06e-06	8.46742	0.618556
9006	28	6	15	unknown (8P6)	STY0827	0.231394	6.92545	3.75489	0.00235701	0.0147936	-2.76796	1.17397
14515	45	7	15	unknown (8A13)	STY0828	0.575932	6.9951	4.01022	0.00144898	0.0101396	-2.27225	1.49064
6739	21	7	15	unknown (8A19)	STY0828	0.289676	7.29249	3.27209	0.00597736	0.0297776	-3.70663	1.22237
6740	21	8	15	unknown (8E19)	STY0830	0.231745	7.96838	4.82398	0.000320987	0.00301029	-0.720977	1.17425
7389	23	9	15	unknown (8K19)	STY0836	0.589562	8.4827	7.50409	4.16e-06	8.08e-05	3.82621	1.50479
15165	47	9	15	unknown (8K13)	STY0836	0.369245	8.02486	4.02321	0.00141376	0.00993502	-2.2471	1.29168
14518	45	10	15	unknown (8M13)	STY0837	0.452291	10.0296	5.92069	4.81e-05	0.000640799	1.25498	1.36821
6742	21	10	15	unknown (8M19)	STY0837	0.450032	9.84752	8.18447	1.6e-06	3.76e-05	4.83074	1.36607
15166	47	10	15	unknown (8O13)	STY0838	0.492969	8.89351	5.24688	0.000151436	0.00162509	0.0588419	1.40734
7390	23	10	15	unknown (8O19)	STY0838	0.445145	9.43548	5.8225	5.66e-05	0.000729527	1.08442	1.36145
5443	17	7	15	unknown (8A20)	STY0839	0.44412	8.23154	5.1472	0.000180383	0.00188926	-0.123048	1.36048
13219	41	7	15	unknown (8A14)	STY0839	0.427088	8.09619	5.41007	0.000114058	0.00128506	0.353965	1.34452
5444	17	8	15	unknown (8E20)	STY0841	0.386289	8.21639	4.40236	0.000694393	0.00563259	-1.51775	1.30703
13220	41	8	15	unknown (8E14)	STY0841	0.348601	8.02791	3.66044	0.00282515	0.0169228	-2.95176	1.27333
6093	19	9	15	unknown (8K20)	STY0846	0.290599	7.97986	4.47449	0.000607603	0.0050894	-1.38023	1.22315
13869	43	9	15	unknown (8K14)	STY0846	0.263778	7.86291	3.77119	0.00228461	0.0144703	-2.73627	1.20062
10629	33	9	15	unknown (8I16)	STY0866	1.26191	8.33278	17.2118	2.08e-10	1.74e-08	14.2363	2.39813
2853	9	9	15	unknown (8I22)	STY0866	1.26042	8.3372	16.5078	3.53e-10	2.75e-08	13.6874	2.39565
3501	11	9	15	unknown (8K22)	STY0867	0.659336	7.30744	6.67836	1.43e-05	0.000229302	2.52731	1.57936
10630	33	10	15	unknown (8M16)	STY0868	1.65544	8.61179	16.0353	5.08e-10	3.83e-08	13.3062	3.1502
2854	9	10	15	unknown (8M22)	STY0868	1.63826	8.57546	24.962	1.8e-12	3.51e-10	19.1207	3.11291
3502	11	10	15	unknown (8O22)	STY0870	-0.58489	10.1077	-12.1392	1.59e-08	7.58e-07	9.69264	0.6667
11278	35	10	15	unknown (8O16)	STY0870	-0.597698	9.98391	-13.5892	4e-09	2.26e-07	11.1463	0.660808
2203	7	7	15	unknown (8C23)	STY0872	-0.532059	10.3032	-7.27026	5.84e-06	0.000108562	3.46749	0.691567
9979	31	7	15	unknown (8C17)	STY0872	-0.72832	10.5274	-10.9578	5.47e-08	2.19e-06	8.39233	0.603607
9333	29	9	15	unknown (8I17)	STY0876	0.492208	8.39098	8.89592	6.26e-07	1.67e-05	5.82179	1.4066
1557	5	9	15	unknown (8I23)	STY0876	0.489243	8.3253	5.55791	8.85e-05	0.0010411	0.61837	1.40371
14817	46	3	14	unknown (10J1)	HCM2.0064c	0.588678	7.21824	4.87576	0.000292409	0.0027984	-0.624384
9981	31	9	15	unknown (8K17)	STY0877	0.243012	7.3183	2.94113	0.0113386	0.0473962	-4.3431	1.18346
9334	29	10	15	unknown (8M17)	STY0878	-0.356324	8.59316	-6.36214	2.35e-05	0.000351706	2.00577	0.781152
8035	25	7	15	unknown (8A18)	STY0880	1.09179	7.87699	8.92632	6.02e-07	1.62e-05	5.86285	2.13138
259	1	7	15	unknown (8A24)	STY0880	1.06369	8.25009	10.8277	6.31e-08	2.45e-06	8.24207	2.09027
8683	27	7	15	unknown (8C18)	STY0881	0.658	7.56519	5.08958	0.000199699	0.00206025	-0.228745	1.57789
907	3	7	15	unknown (8C24)	STY0881	0.435676	7.23639	3.40718	0.00460295	0.0244838	-3.44452	1.35254
8036	25	8	15	unknown (8E18)	STY0882	0.268645	8.12182	3.3901	0.00475742	0.0251145	-3.4777	1.20468
8684	27	8	15	unknown (8G18)	STY0883	0.382076	8.0413	3.87959	0.00185731	0.0123619	-2.52557	1.30322
8037	25	9	15	unknown (8I18)	STY0884	0.246175	8.08503	2.98862	0.0103447	0.0443884	-4.25246	1.18606
8038	25	10	15	unknown (8M18)	STY0886	0.497889	8.44043	5.25737	0.000148685	0.00160476	0.0779203	1.41215
262	1	10	15	unknown (8M24)	STY0886	0.460683	8.67842	7.18127	6.66e-06	0.000121182	3.3291	1.37619
7063	22	7	15	unknown (8B19)	STY0888	0.194705	8.23436	3.04385	0.00929705	0.0412414	-4.14672	1.14449
7064	22	8	15	unknown (8F19)	STY0890	0.281884	7.90027	5.01087	0.000229631	0.00230581	-0.373756	1.21578
14840	46	8	15	unknown (8F13)	STY0890	0.262356	7.72876	3.53443	0.00360054	0.0203556	-3.19705	1.19944
7065	22	9	15	unknown (8J19)	STY0893	0.497519	9.82331	10.0386	1.54e-07	5.28e-06	7.29777	1.41178
14841	46	9	15	unknown (8J13)	STY0893	0.361962	9.25905	5.31806	0.000133763	0.00146546	0.187989	1.28517
5749	18	7	14	unknown (10J20)	STY0894	0.484628	9.76576	5.42425	0.000111303	0.00125836	0.379436	1.39922
8974	28	10	13	unknown (13P6)	STMA2A.181	0.57412	7.67052	8.10569	1.78e-06	4.11e-05	4.71735
13525	42	7	14	unknown (10J14)	STY0894	0.443532	9.40426	4.93807	0.000261492	0.00255101	-0.508546	1.35993
14842	46	10	15	unknown (8N13)	STY0895	-0.215145	10.1754	-3.97178	0.00155858	0.0107849	-2.34673	0.86146
12247	38	7	15	unknown (8B15)	STY0905	0.386264	9.03785	7.80305	2.71e-06	5.75e-05	4.27469	1.307
4471	14	7	15	unknown (8B21)	STY0905	0.359682	9.05988	6.30329	2.58e-05	0.000378813	1.90722	1.28314
5120	16	8	15	unknown (8H21)	STY0908	0.29579	8.04692	3.68948	0.00267192	0.0162701	-2.89524	1.22756
5121	16	9	15	unknown (8L21)	STY0910	0.384846	8.36498	5.40796	0.000114474	0.00128754	0.350167	1.30572
12897	40	9	15	unknown (8L15)	STY0910	0.334126	8.05511	4.23353	0.000951277	0.00729164	-1.84128	1.26061
4474	14	10	15	unknown (8N21)	STY0911	0.46075	7.98237	4.3658	0.000743184	0.00594003	-1.58762	1.37626
12250	38	10	15	unknown (8N15)	STY0911	0.199016	7.42167	3.34527	0.00518815	0.0266994	-3.56474	1.14792
3175	10	7	15	unknown (8B22)	STY0913	0.275131	7.38501	3.17442	0.00722117	0.034353	-3.89547	1.2101
3178	10	10	15	unknown (8N22)	STY0919	0.232587	7.74273	3.91019	0.00175215	0.0118243	-2.46617	1.17494
10954	34	10	15	unknown (8N16)	STY0919	0.20753	7.8925	3.27979	0.00588889	0.0294265	-3.69171	1.15471
1880	6	8	15	unknown (8F23)	STY0923	-0.602389	8.81679	-8.53959	9.95e-07	2.49e-05	5.33273	0.658662
9656	30	8	15	unknown (8F17)	STY0923	-0.616769	8.87109	-10.5606	8.49e-08	3.14e-06	7.92888	0.65213
1881	6	9	15	unknown (8J23)	STY0925	-0.357791	10.4424	-4.93844	0.00026132	0.00255101	-0.507862	0.780358
9657	30	9	15	unknown (8J17)	STY0925	-0.494876	10.5113	-8.10667	1.78e-06	4.11e-05	4.71876	0.709623
2529	8	9	15	unknown (8L23)	STY0926	0.346921	8.92213	3.7255	0.00249355	0.0154827	-2.82514	1.27184
10305	32	9	15	unknown (8L17)	STY0926	0.240226	9.16264	3.74719	0.00239205	0.0149626	-2.78295	1.18118
10306	32	10	15	unknown (8P17)	STY0928	0.236476	7.93171	3.50726	0.00379415	0.021246	-3.24991	1.17811
1231	4	7	15	unknown (8D24)	STY0930	0.431031	8.17909	5.11802	0.00018991	0.00197169	-0.176529	1.3482
9007	28	7	15	unknown (8D18)	STY0930	0.357565	8.55151	5.34874	0.000126825	0.00139972	0.243443	1.28126
9008	28	8	15	unknown (8H18)	STY0932	0.240677	8.34908	3.7526	0.00236736	0.0148252	-2.77241	1.18155
1233	4	9	15	unknown (8L24)	STY0934	0.255418	7.82029	3.69654	0.00263599	0.0161339	-2.88151	1.19368
9009	28	9	15	unknown (8L18)	STY0934	0.200183	8.04029	3.18363	0.00709361	0.0338816	-3.8777	1.14884
14920	47	16	1	unknown (41G1)	AF203818_aadA_EcoliAA	0.551671	8.12956	5.54795	9e-05	0.00105609	0.600649
1234	4	10	15	unknown (8P24)	STY0936	0.288561	8.83113	3.48194	0.00398415	0.0220272	-3.29918	1.22142
9010	28	10	15	unknown (8P18)	STY0936	0.227424	8.98937	4.17888	0.00105398	0.00789853	-1.94646	1.17074
6723	21	9	14	unknown (11A7)	STY0937	0.266656	8.32826	4.33586	0.000785762	0.00621207	-1.64492	1.20302
7371	23	9	14	unknown (11C7)	STY0938	0.198131	8.52205	3.22419	0.00655793	0.0318813	-3.79932	1.14721
6724	21	10	14	unknown (11E7)	STY0940	0.229108	10.474	3.47297	0.00405374	0.0222709	-3.31663	1.17211
14500	45	10	14	unknown (11E1)	STY0940	0.203637	10.3196	3.09774	0.00837657	0.0382112	-4.04322	1.1516
7372	23	10	14	unknown (11G7)	STY0942	0.689666	9.76007	8.37416	1.24e-06	3.01e-05	5.10073	1.61291
15148	47	10	14	unknown (11G1)	STY0942	0.648839	8.94257	7.16745	6.8e-06	0.000123182	3.30751	1.56791
6725	21	11	14	unknown (11I7)	STY0943	0.52301	10.0269	7.40514	4.8e-06	9.17e-05	3.67527	1.43695
14501	45	11	14	unknown (11I1)	STY0943	0.463519	9.83016	6.79339	1.2e-05	0.000198587	2.71369	1.3789
6726	21	12	14	unknown (11M7)	STY0948	-0.269002	9.18498	-3.74208	0.00241557	0.0150881	-2.79289	0.829893
15150	47	12	14	unknown (11O1)	STY0949	0.558423	8.78809	6.37854	2.29e-05	0.000344827	2.03316	1.47266
7374	23	12	14	unknown (11O7)	STY0949	0.513928	9.19681	6.9279	9.75e-06	0.000166591	2.92937	1.42793
13203	41	9	14	unknown (11A2)	STY0950	0.284762	8.30941	3.23124	0.00646905	0.0315665	-3.78569	1.21821
13204	41	10	14	unknown (11E2)	STY0954	-0.264467	7.81862	-3.69482	0.00264471	0.0161533	-2.88485	0.832506
5428	17	10	14	unknown (11E8)	STY0954	-0.286887	8.22083	-4.50871	0.000570426	0.00486382	-1.31515	0.819669
13205	41	11	14	unknown (11I2)	STY0956	0.266075	10.1175	5.03517	0.00021992	0.00222504	-0.328905	1.20253
5429	17	11	14	unknown (11I8)	STY0956	0.25634	10.1225	5.08615	0.000200915	0.00207116	-0.235051	1.19444
13853	43	11	14	unknown (11K2)	STY0957	0.420652	9.24298	4.70717	0.000396632	0.00360855	-0.939945	1.33853
6077	19	11	14	unknown (11K8)	STY0957	0.35553	9.62236	7.3501	5.2e-06	9.8e-05	3.59077	1.27946
6078	19	12	14	unknown (11O8)	STY0959	0.190649	9.53943	3.29213	0.00574993	0.0288643	-3.6678	1.14128
11907	37	9	14	unknown (11A3)	STY0960	0.271883	8.59613	3.07442	0.00876314	0.0394251	-4.08804	1.20738
12555	39	9	14	unknown (11C3)	STY0961	-0.171684	8.75166	-3.2501	0.00623718	0.0307468	-3.7492	0.887805
11908	37	10	14	unknown (11E3)	STY0962	-0.929022	11.2237	-16.5183	3.5e-10	2.74e-08	13.6957	0.525214
10373	33	5	1	unknown (39I16)	10Sa_RNA	0.530936	12.4486	5.81992	5.69e-05	0.000730898	1.07992
4132	13	10	14	unknown (11E9)	STY0962	-0.971086	11.2213	-14.3533	2.03e-09	1.24e-07	11.8573	0.510122
11909	37	11	14	unknown (11I3)	STY0964	-0.497103	9.71246	-5.83034	5.59e-05	0.000723276	1.09808	0.708528
4133	13	11	14	unknown (11I9)	STY0964	-0.541767	9.35069	-8.3744	1.24e-06	3.01e-05	5.10107	0.686929
4782	15	12	14	unknown (11O9)	STY0968	-0.228391	8.32085	-3.91474	0.00173706	0.0117467	-2.45735	0.853586
10611	33	9	14	unknown (11A4)	STY0973	-0.655209	10.946	-11.0745	4.82e-08	1.97e-06	8.52584	0.634983
2835	9	9	14	unknown (11A10)	STY0973	-0.711603	10.8825	-12.8833	7.7e-09	3.99e-07	10.4567	0.610641
6707	21	11	13	unknown (13A19)	AF071555_aadA2	0.526334	7.93702	4.17522	0.00106127	0.00793948	-1.95352
11260	35	10	14	unknown (11G4)	STY0976	0.265301	7.59106	4.58209	0.000498432	0.00436194	-1.17597	1.20189
6743	21	11	15	unknown (9A7)	HCM1.01c	0.525187	7.45231	3.89191	0.00181423	0.0121121	-2.50166
10613	33	11	14	unknown (11I4)	STY0977	0.333143	9.96948	5.84758	5.43e-05	0.00070769	1.12811	1.25976
2837	9	11	14	unknown (11I10)	STY0977	0.327414	10.07	7.396	4.86e-06	9.28e-05	3.66127	1.25476
4629	15	3	6	unknown (28K9)	AYPT1936	0.522986	7.56035	5.25474	0.00014937	0.00161	0.0731362
4895	16	17	2	unknown (39D9)	STY0981	-0.182556	9.90584	-3.8107	0.0021183	0.0136547	-2.65943	0.88114
3923	13	17	2	unknown (39A9)	STY0981	-0.19486	9.99822	-3.19557	0.00693154	0.0332775	-3.85464	0.873657
12995	41	17	2	unknown (39A2)	STY0981	-0.19558	9.73164	-4.01807	0.0014276	0.0100269	-2.25706	0.873221
4019	13	5	8	unknown (24A9)	SBG1465	0.519674	7.66199	8.12569	1.74e-06	4.03e-05	4.7462
8459	27	17	2	unknown (39C6)	STY0981	-0.205767	9.59146	-3.57153	0.00335212	0.0192567	-3.12484	0.867078
14615	46	17	2	unknown (39B1)	STY0981	-0.206673	9.80102	-3.16866	0.00730216	0.0345581	-3.90659	0.866533
14939	47	17	2	unknown (39C1)	STY0981	-0.211379	9.49749	-3.85423	0.00194937	0.0128182	-2.57485	0.863711
12446	39	8	8	unknown (24O3)	SBG1874	0.518299	8.51496	8.37654	1.24e-06	3.01e-05	5.10408
12347	39	17	2	unknown (39C3)	STY0981	-0.214637	9.65746	-4.25174	0.000919378	0.00708029	-1.80627	0.861763
5867	19	17	2	unknown (39C8)	STY0981	-0.215008	10.1864	-4.2719	0.00088537	0.00685874	-1.76757	0.861541
13146	41	6	11	unknown (17M2)	STM2235	0.514631	7.18212	7.14707	7.01e-06	0.000126275	3.27562
8409	26	3	18	unknown (1J6)	STY0981	-0.21581	10.3245	-4.27827	0.000874892	0.00679548	-1.75534	0.861062
7811	25	17	2	unknown (39A6)	STY0981	-0.220933	9.9092	-5.01743	0.000226966	0.00228572	-0.361639	0.85801
683	3	17	2	unknown (39C12)	STY0981	-0.225355	10.0133	-3.52912	0.00363757	0.0205007	-3.20738	0.855385
7163	23	17	2	unknown (39C7)	STY0981	-0.227574	9.54406	-4.97753	0.000243691	0.00240854	-0.43542	0.85407
6839	22	17	2	unknown (39B7)	STY0981	-0.246222	9.5185	-3.72784	0.00248241	0.0154427	-2.8206	0.843101
9107	29	17	2	unknown (39A5)	STY0981	-0.247692	10.0836	-4.50925	0.000569861	0.00486382	-1.31413	0.842243
8135	26	17	2	unknown (39B6)	STY0981	-0.253258	10.0243	-3.02248	0.00968931	0.0424397	-4.18768	0.839
11051	35	17	2	unknown (39C4)	STY0981	-0.254724	9.84018	-5.45214	0.000106084	0.00120875	0.429486	0.838147
2627	9	17	2	unknown (39A10)	STY0981	-0.256045	10.133	-4.01751	0.0014291	0.0100321	-2.25813	0.83738
3275	11	17	2	unknown (39C10)	STY0981	-0.265433	9.93385	-5.64562	7.63e-05	0.000923512	0.773886	0.831949
1655	6	17	2	unknown (39B11)	STY0981	-0.265903	9.95726	-4.20248	0.0010083	0.00763328	-1.90102	0.831678
1979	7	17	2	unknown (39C11)	STY0981	-0.266725	9.94393	-5.4237	0.000111409	0.00125847	0.378447	0.831204
6515	21	17	2	unknown (39A7)	STY0981	-0.277799	10.2242	-4.38531	0.000716726	0.00577083	-1.55033	0.824848
9755	31	17	2	unknown (39C5)	STY0981	-0.298457	9.49865	-5.96383	4.48e-05	0.000604776	1.32952	0.813121
10727	34	17	2	unknown (39B4)	STY0981	-0.324911	10.27	-4.89844	0.000280738	0.00271249	-0.582173	0.798347
10079	32	17	2	unknown (39D5)	STY0981	-0.359928	9.7788	-5.90559	4.93e-05	0.000652434	1.22884	0.779204
2303	8	17	2	unknown (39D11)	STY0981	-0.374027	9.89886	-6.17956	3.15e-05	0.000448253	1.69846	0.771626
9431	30	17	2	unknown (39B5)	STY0981	-0.385531	10.1057	-6.66291	1.46e-05	0.000234003	2.50215	0.765497
4481	14	17	15	unknown (9J21)	HCM1.48c	0.503942	8.90797	7.7781	2.81e-06	5.89e-05	4.2377
2951	10	17	2	unknown (39B10)	STY0981	-0.467916	10.2604	-8.49817	1.05e-06	2.61e-05	5.27494	0.723008
4571	15	17	2	unknown (39C9)	STY0981	-0.171363	8.72426	-2.95146	0.0111147	0.0467438	-4.32341	0.888003
9315	29	9	14	unknown (11A5)	STY0982	0.217521	11.1758	3.37088	0.00493752	0.0257538	-3.51503	1.16273
1539	5	9	14	unknown (11A11)	STY0982	0.242389	10.6284	2.97317	0.0106581	0.0453176	-4.28198	1.18295
2187	7	9	14	unknown (11C11)	STY0984	0.432986	8.65163	7.1087	7.42e-06	0.000132433	3.21547	1.35002
9963	31	9	14	unknown (11C5)	STY0984	0.397407	8.82063	6.90889	1e-05	0.000170358	2.89903	1.31714
9965	31	11	14	unknown (11K5)	STY0990	-0.155938	8.77212	-2.99247	0.010268	0.0441474	-4.2451	0.897549
8019	25	9	14	unknown (11A6)	STY0993	0.3125	8.05324	3.78509	0.00222463	0.0141451	-2.70923	1.24186
243	1	9	14	unknown (11A12)	STY0993	0.279262	8.75734	3.67297	0.00275799	0.0166165	-2.92738	1.21357
892	3	10	14	unknown (11G12)	STY0996	0.227092	7.85309	2.90487	0.0121606	0.0495971	-4.41211	1.17047
9055	28	1	18	unknown (1D6)	STY1002	3.56032	11.6533	57.7945	3.17e-17	2.07e-13	29.2827	11.7967
1279	4	1	18	unknown (1D12)	STY1002	3.50982	11.4317	40.4673	3.37e-15	2.94e-12	25.2279	11.3909
7047	22	9	14	unknown (11B7)	STY1004	0.225219	8.8611	4.55353	0.000525269	0.00455117	-1.23009	1.16895
7695	24	9	14	unknown (11D7)	STY1005	0.199063	8.19619	3.35411	0.00510024	0.0263922	-3.54759	1.14795
14824	46	10	14	unknown (11F1)	STY1006	0.174218	7.18757	2.9379	0.0114095	0.0476111	-4.34925	1.12835
15145	47	7	14	unknown (10K13)	STY1016	0.264967	7.40086	3.15569	0.00748786	0.0351997	-3.93161	1.20161
7369	23	7	14	unknown (10K19)	STY1016	0.29032	7.83031	2.97639	0.0105921	0.0451555	-4.27584	1.22291
8665	27	7	14	unknown (10K18)	STY1025	0.251292	7.73791	3.47599	0.00403014	0.0221747	-3.31074	1.19027
11581	36	7	14	unknown (10L16)	STY1030	0.460774	9.78702	8.77026	7.36e-07	1.92e-05	5.65096	1.37628
3805	12	7	14	unknown (10L22)	STY1030	0.437757	9.8157	8.76645	7.39e-07	1.93e-05	5.64575	1.3545
8989	28	7	14	unknown (10L18)	STY1033	0.448528	7.16633	5.69468	7.02e-05	0.000867785	0.860431	1.36465
1213	4	7	14	unknown (10L24)	STY1033	0.435593	7.36009	5.28294	0.000142197	0.00153982	0.124344	1.35247
11585	36	11	14	unknown (11L4)	STY1039	0.3345	7.92368	5.94465	4.62e-05	0.000620182	1.29642	1.26094
3809	12	11	14	unknown (11L10)	STY1039	0.203237	7.83953	3.03157	0.00952049	0.0419106	-4.17026	1.15128
9639	30	9	14	unknown (11B5)	STY1042	0.339746	7.91499	5.1625	0.000175588	0.00184791	-0.0950423	1.26553
1863	6	9	14	unknown (11B11)	STY1042	0.1885	7.9997	3.19189	0.00698115	0.0334441	-3.86175	1.13958
10610	33	8	14	unknown (10M16)	STY1045	0.63972	8.51192	5.90224	4.96e-05	0.000654735	1.22304	1.55803
2834	9	8	14	unknown (10M22)	STY1045	0.560024	8.58956	7.03351	8.31e-06	0.000144678	3.09701	1.47429
10289	32	11	14	unknown (11L5)	STY1048	0.355897	8.03098	6.38729	2.26e-05	0.000340744	2.04775	1.27978
2513	8	11	14	unknown (11L11)	STY1048	0.188279	8.31938	3.62052	0.00305052	0.0179655	-3.02948	1.1394
1218	4	12	14	unknown (11P12)	STY1058	-0.26225	7.21311	-3.37695	0.0048799	0.0255448	-3.50324	0.833787
4778	15	8	14	unknown (10O21)	STY1076	0.198338	9.84975	3.50699	0.00379618	0.0212482	-3.25045	1.14738
12554	39	8	14	unknown (10O15)	STY1076	0.163422	9.90531	3.05684	0.00906638	0.0405016	-4.1218	1.11994
4135	13	13	14	unknown (11A21)	STY1077	0.280795	7.54008	4.94199	0.000259665	0.00253697	-0.501275	1.21486
4783	15	13	14	unknown (11C21)	STY1078	0.309917	8.74794	5.13184	0.000185334	0.00193338	-0.151188	1.23964
12559	39	13	14	unknown (11C15)	STY1078	0.22443	8.75619	3.49956	0.00385096	0.0214905	-3.2649	1.16832
4784	15	14	14	unknown (11G21)	STY1080	0.365942	8.70636	7.53911	3.95e-06	7.78e-05	3.87934	1.28872
12560	39	14	14	unknown (11G15)	STY1080	0.313183	8.65033	6.04771	3.9e-05	0.000537458	1.47372	1.24245
4786	15	16	14	unknown (11O21)	STY1084	0.351687	8.09049	7.05351	8.06e-06	0.000141337	3.12859	1.27605
12562	39	16	14	unknown (11O15)	STY1084	0.332713	8.09522	5.79496	5.93e-05	0.000753884	1.03634	1.25938
2840	9	14	14	unknown (11E22)	STY1088	0.398358	7.94271	4.77114	0.000353152	0.00326285	-0.819837	1.31801
10616	33	14	14	unknown (11E16)	STY1088	0.354462	8.15773	5.79015	5.98e-05	0.000758496	1.02793	1.27851
11265	35	15	14	unknown (11K16)	STY1091	0.709764	13.0516	8.92886	6e-07	1.62e-05	5.86628	1.63554
3489	11	15	14	unknown (11K22)	STY1091	0.617974	12.6942	13.0615	6.51e-09	3.45e-07	10.6339	1.53472
2842	9	16	14	unknown (11M22)	STY1092	0.312951	8.19706	4.89471	0.00028262	0.00272638	-0.589098	1.24225
10618	33	16	14	unknown (11M16)	STY1092	0.262106	8.21073	4.70933	0.000395074	0.00359688	-0.935877	1.19923
9969	31	15	14	unknown (11K17)	STY1101	-0.215708	9.18868	-3.96024	0.00159311	0.0109569	-2.3691	0.861123
1546	5	16	14	unknown (11M23)	STY1102	0.620365	8.87961	7.06137	7.97e-06	0.000140167	3.141	1.53726
9322	29	16	14	unknown (11M17)	STY1102	0.536529	8.5632	7.47495	4.33e-06	8.36e-05	3.78189	1.45048
8025	25	15	14	unknown (11I18)	STY1111	0.241508	8.07987	3.07991	0.00867068	0.0391842	-4.0775	1.18223
249	1	15	14	unknown (11I24)	STY1111	0.179887	8.24002	2.92187	0.011768	0.0486323	-4.37977	1.1328
897	3	15	14	unknown (11K24)	STY1112	0.829216	9.19922	9.26746	3.91e-07	1.15e-05	6.31671	1.77672
8673	27	15	14	unknown (11K18)	STY1112	0.695621	9.64397	13.5988	3.96e-09	2.25e-07	11.1555	1.61958
9379	29	1	18	unknown (1A5)	STY1115	0.341628	7.9418	3.0191	0.00975282	0.0425897	-4.19415	1.26719
1928	6	2	18	unknown (1F11)	STY1121	-0.670582	12.2397	-5.76768	6.21e-05	0.000780768	0.98862	0.628253
9704	30	2	18	unknown (1F5)	STY1121	-1.02666	12.2241	-11.8197	2.2e-08	1e-06	9.35195	0.490845
4535	14	17	18	unknown (3B9)	STY1126	0.660459	9.44836	10.8928	5.87e-08	2.32e-06	8.31746	1.58059
12311	38	17	18	unknown (3B3)	STY1126	0.617202	8.83454	7.38139	4.96e-06	9.4e-05	3.63885	1.5339
15477	48	15	14	unknown (11L13)	STY1134	0.386828	8.32522	3.35147	0.00512638	0.0264957	-3.55272	1.30752
5756	18	14	14	unknown (11F20)	STY1140	0.281881	7.57904	4.85915	0.000301274	0.00286856	-0.655328	1.21578
6406	20	16	14	unknown (11P20)	STY1148	-0.2903	7.8865	-3.7311	0.00246695	0.0153653	-2.81426	0.817732
4459	14	13	14	unknown (11B21)	STY1149	0.163607	8.08325	3.2165	0.00665631	0.0322637	-3.81419	1.12008
5370	17	6	11	unknown (17M8)	STM2235	0.474682	7.53801	4.03497	0.00138263	0.00975813	-2.22434
3163	10	13	14	unknown (11B22)	STY1158	-0.320899	9.25503	-5.16315	0.000175388	0.00184729	-0.0938565	0.800571
10939	34	13	14	unknown (11B16)	STY1158	-0.399596	9.53568	-6.99072	8.86e-06	0.000153492	3.02926	0.758071
3811	12	13	14	unknown (11D22)	STY1159	-0.578503	10.2997	-10.6177	7.96e-08	3e-06	7.99633	0.669658
11587	36	13	14	unknown (11D16)	STY1159	-0.629385	10.5827	-10.9006	5.82e-08	2.31e-06	8.32642	0.646452
3164	10	14	14	unknown (11F22)	STY1160	0.66399	8.20122	6.86955	1.07e-05	0.000179245	2.8361	1.58446
10940	34	14	14	unknown (11F16)	STY1160	0.532606	8.23243	6.46506	2e-05	0.000307408	2.17701	1.44654
12257	38	17	15	unknown (9J15)	HCM1.48c	0.471974	8.5422	6.31301	2.54e-05	0.000373803	1.92353
11588	36	14	14	unknown (11H16)	STY1162	1.25636	10.532	23.0223	5.09e-12	7.84e-10	18.0629	2.38892
3812	12	14	14	unknown (11H22)	STY1162	1.21088	10.3933	19.5889	4.03e-11	4.79e-09	15.9397	2.31479
11589	36	15	14	unknown (11L16)	STY1164	0.279849	8.43272	4.37905	0.000725102	0.00583267	-1.56228	1.21407
9811	31	1	6	unknown (28C5)	AYPT1254	0.468675	7.33598	4.99851	0.000234742	0.00233884	-0.396599
4670	15	8	8	unknown (24O9)	SBG1874	0.46797	8.41669	8.51915	1.02e-06	2.55e-05	5.30424
3813	12	15	14	unknown (11L22)	STY1164	0.193665	8.22564	3.46151	0.00414443	0.0225874	-3.33892	1.14367
3166	10	16	14	unknown (11N22)	STY1165	0.415526	7.17421	6.89908	1.02e-05	0.000172471	2.88336	1.33378
11590	36	16	14	unknown (11P16)	STY1166	0.835412	8.07667	8.29611	1.38e-06	3.28e-05	4.99015	1.78437
3814	12	16	14	unknown (11P22)	STY1166	0.737805	7.98163	6.16726	3.21e-05	0.000456282	1.67759	1.66764
9643	30	13	14	unknown (11B17)	STY1167	3.05793	8.13607	15.1641	1.02e-09	7.15e-08	12.5745	8.32776
1867	6	13	14	unknown (11B23)	STY1167	3.0172	8.42831	15.3518	8.78e-10	6.31e-08	12.7355	8.09592
10291	32	13	14	unknown (11D17)	STY1168	2.14991	8.48669	21.7955	1.03e-11	1.4e-09	17.3442	4.438
7209	23	9	5	unknown (31K7)	AYSL2241	0.463275	7.9979	5.63704	7.74e-05	0.000931858	0.758717
2515	8	13	14	unknown (11D23)	STY1168	1.88838	8.41434	18.9395	6.19e-11	6.43e-09	15.4956	3.70218
9644	30	14	14	unknown (11F17)	STY1169	1.51411	8.30868	15.168	1.02e-09	7.15e-08	12.5778	2.85623
1868	6	14	14	unknown (11F23)	STY1169	1.37782	8.53058	9.79691	2.05e-07	6.72e-06	6.99677	2.59876
10292	32	14	14	unknown (11H17)	STY1170	2.00948	9.35729	23.3356	4.28e-12	6.75e-10	18.2401	4.02638
2516	8	14	14	unknown (11H23)	STY1170	1.92733	9.19645	18.188	1.04e-10	9.69e-09	14.9624	3.80349
8997	28	15	14	unknown (11L18)	STY1181	0.742256	8.29286	10.5347	8.74e-08	3.21e-06	7.89816	1.67279
1221	4	15	14	unknown (11L24)	STY1181	0.259498	8.24017	4.17715	0.00105742	0.00791521	-1.94979	1.19706
8998	28	16	14	unknown (11P18)	STY1183	-0.213736	9.4987	-4.28756	0.000859829	0.00669256	-1.7375	0.862301
14474	45	2	13	unknown (12M1)	STY1190	0.349054	8.02955	4.43605	0.000652364	0.00537127	-1.45346	1.27373
6698	21	2	13	unknown (12M7)	STY1190	0.285148	8.15164	3.43103	0.00439563	0.0235772	-3.39816	1.21854
13825	43	1	13	unknown (12K2)	STY1199	0.269464	10.2371	3.87128	0.00188698	0.0125083	-2.54172	1.20536
6049	19	1	13	unknown (12K8)	STY1199	0.246366	11.0543	3.65721	0.00284275	0.0170097	-2.95805	1.18622
13178	41	2	13	unknown (12M2)	STY1200	0.39506	7.57099	4.674	0.000421329	0.0037937	-1.00239	1.315
5402	17	2	13	unknown (12M8)	STY1200	0.379568	7.77313	4.09995	0.00122287	0.00889559	-2.09872	1.30095
11915	37	17	14	unknown (12A3)	STY1202	0.260051	7.93722	3.45233	0.00421846	0.0229067	-3.35675	1.19752
4139	13	17	14	unknown (12A9)	STY1202	0.217633	7.92788	3.13791	0.00775008	0.0362371	-3.96589	1.16282
4787	15	17	14	unknown (12C9)	STY1203	-0.434647	9.67764	-8.29922	1.37e-06	3.27e-05	4.99457	0.739875
12563	39	17	14	unknown (12C3)	STY1203	-0.49123	9.7052	-9.83079	1.97e-07	6.54e-06	7.03932	0.711418
4754	15	2	13	unknown (12O9)	STY1210	1.28175	10.6083	21.6763	1.1e-11	1.48e-09	17.2722	2.43134
12530	39	2	13	unknown (12O3)	STY1210	1.20344	10.2417	13.2087	5.67e-09	3.08e-07	10.7787	2.30288
10619	33	17	14	unknown (12A4)	STY1211	1.6554	11.5787	14.4337	1.89e-09	1.17e-07	11.93	3.1501
2843	9	17	14	unknown (12A10)	STY1211	1.4348	11.1635	15.4899	7.85e-10	5.77e-08	12.8526	2.70344
10620	33	18	14	unknown (12E4)	STY1213	0.294853	9.01113	4.11319	0.00119271	0.00872829	-2.07315	1.22676
10585	33	1	13	unknown (12I4)	STY1215	0.223923	9.83862	3.80848	0.00212733	0.0136986	-2.66375	1.16791
9323	29	17	14	unknown (12A5)	STY1219	0.227697	8.44773	3.80799	0.00212929	0.0136986	-2.66469	1.17096
1547	5	17	14	unknown (12A11)	STY1219	0.298799	8.56629	2.9859	0.0103992	0.0445479	-4.25766	1.23012
2195	7	17	14	unknown (12C11)	STY1220	0.172989	8.11004	2.94442	0.0112668	0.0472168	-4.33683	1.12739
9324	29	18	14	unknown (12E5)	STY1221	0.227768	8.28942	3.02507	0.00964089	0.0423087	-4.18271	1.17102
1548	5	18	14	unknown (12E11)	STY1221	0.190423	8.46817	2.93166	0.0115479	0.0479646	-4.36114	1.1411
2196	7	18	14	unknown (12G11)	STY1222	1.02077	9.88131	19.0018	5.94e-11	6.27e-09	15.5389	2.029
9972	31	18	14	unknown (12G5)	STY1222	0.906338	10.1467	15.2603	9.46e-10	6.69e-08	12.6572	1.87428
1513	5	1	13	unknown (12I11)	STY1223	0.811674	11.6346	10.6053	8.07e-08	3.02e-06	7.98175	1.75525
9289	29	1	13	unknown (12I5)	STY1223	0.681143	11.9072	7.83281	2.6e-06	5.58e-05	4.31871	1.60341
251	1	17	14	unknown (12A12)	STY1227	0.198176	7.7728	3.38272	0.00482578	0.0254038	-3.49204	1.14725
217	1	1	13	unknown (12I12)	STY1232	0.273204	8.49345	4.05607	0.00132854	0.00947347	-2.18354	1.20849
8641	27	1	13	unknown (12K6)	STY1233	-0.340934	9.24842	-4.61636	0.000468103	0.00414361	-1.11115	0.78953
865	3	1	13	unknown (12K12)	STY1233	-0.393362	9.23094	-4.32799	0.000797369	0.00627802	-1.65999	0.761354
866	3	2	13	unknown (12O12)	STY1235	0.401922	9.67136	5.12722	0.000186851	0.0019461	-0.159657	1.32127
14200	44	16	15	unknown (9H14)	HCM1.32c	0.447469	9.96144	6.69557	1.39e-05	0.000225512	2.55531
8642	27	2	13	unknown (12O6)	STY1235	0.346445	10.1608	6.42283	2.13e-05	0.000325909	2.10691	1.27142
7022	22	2	13	unknown (12N7)	STY1242	0.374904	9.66729	5.40803	0.00011446	0.00128754	0.350296	1.29675
14798	46	2	13	unknown (12N1)	STY1242	0.240587	8.78285	3.68657	0.00268688	0.0163157	-2.9009	1.18147
5759	18	17	14	unknown (12B8)	STY1245	0.278429	8.15144	4.48962	0.000590863	0.00498427	-1.35144	1.21287
13535	42	17	14	unknown (12B2)	STY1245	0.265583	7.92018	3.82696	0.00205353	0.0133357	-2.62783	1.20212
5726	18	2	13	unknown (12N8)	STY1251	-0.367664	7.25922	-3.5049	0.00381148	0.0213156	-3.2545	0.775036
6374	20	2	13	unknown (12P8)	STY1252	1.30599	8.39696	11.1885	4.26e-08	1.77e-06	8.65529	2.47253
14150	44	2	13	unknown (12P2)	STY1252	1.17594	8.6304	11.1944	4.24e-08	1.77e-06	8.66189	2.2594
4429	14	1	13	unknown (12J9)	STY1257	-0.419847	8.3517	-4.08995	0.00124616	0.00900871	-2.11804	0.747504
12205	38	1	13	unknown (12J3)	STY1257	-0.600366	8.19632	-7.61328	3.55e-06	7.13e-05	3.99132	0.659586
11591	36	17	14	unknown (12D4)	STY1262	-0.291369	8.31366	-3.84333	0.00199034	0.0130093	-2.59602	0.817126
3815	12	17	14	unknown (12D10)	STY1262	-0.313801	8.08491	-5.51193	9.57e-05	0.00111122	0.53643	0.804519
10909	34	1	13	unknown (12J4)	STY1266	0.253169	7.58619	4.49904	0.000580694	0.00492387	-1.33354	1.19182
3781	12	1	13	unknown (12L10)	STY1267	-0.182327	9.31769	-3.38686	0.00478736	0.0252523	-3.48401	0.88128
9647	30	17	14	unknown (12B5)	STY1272	-0.18691	8.04437	-2.94138	0.0113332	0.0473888	-4.34263	0.878485
10295	32	17	14	unknown (12D5)	STY1273	-0.17869	7.83789	-3.0695	0.00884698	0.0396932	-4.09749	0.883505
9613	30	1	13	unknown (12J5)	STY1276	-0.238157	7.59436	-4.3739	0.000732075	0.00587635	-1.57213	0.847828
2485	8	1	13	unknown (12L11)	STY1277	0.195176	8.07026	3.61648	0.00307431	0.0180596	-3.03734	1.14486
1010	4	2	3	unknown (34P24)	STY1278	0.383258	12.0143	4.60926	0.000474224	0.00418365	-1.12457	1.30428
8786	28	2	3	unknown (34P18)	STY1278	0.373312	12.7264	5.68672	7.11e-05	0.000872505	0.846406	1.29532
9000	28	18	14	unknown (12H6)	STY1285	0.239149	8.36587	3.91529	0.00173523	0.0117404	-2.45627	1.1803
541	2	1	13	unknown (12J12)	STY1286	0.493322	8.37866	4.21608	0.000982894	0.00747274	-1.87484	1.40768
8965	28	1	13	unknown (12L6)	STY1287	1.62503	8.81059	17.9657	1.21e-10	1.11e-08	14.8005	3.08449
1189	4	1	13	unknown (12L12)	STY1287	1.4657	8.42423	11.9067	2.01e-08	9.22e-07	9.44552	2.76198
8318	26	2	13	unknown (12N6)	STY1288	1.00239	8.54469	9.11147	4.76e-07	1.36e-05	6.11075	2.00331
542	2	2	13	unknown (12N12)	STY1288	0.281	7.46279	3.35932	0.00504913	0.0262002	-3.53748	1.21504
8966	28	2	13	unknown (12P6)	STY1289	2.29901	8.43252	23.5969	3.71e-12	6.14e-10	18.3859	4.92121
1190	4	2	13	unknown (12P12)	STY1289	1.17464	8.12553	11.446	3.24e-08	1.41e-06	8.94339	2.25736
6699	21	3	13	unknown (12A19)	STY1290	3.07278	9.62887	23.9447	3.07e-12	5.22e-10	18.5773	8.41395
14475	45	3	13	unknown (12A13)	STY1290	3.04163	9.7009	14.0882	2.56e-09	1.52e-07	11.6146	8.2342
7347	23	3	13	unknown (12C19)	STY1291	2.5626	8.91501	25.6035	1.29e-12	2.65e-10	19.4513	5.9077
15123	47	3	13	unknown (12C13)	STY1291	1.88321	8.91594	9.06753	5.03e-07	1.42e-05	6.05225	3.68896
6051	19	3	13	unknown (12C20)	STY1299	0.580371	10.2697	11.5245	2.99e-08	1.32e-06	9.03011	1.49523
13827	43	3	13	unknown (12C14)	STY1299	0.566779	9.92171	7.54427	3.92e-06	7.73e-05	3.88714	1.48121
13828	43	4	13	unknown (12G14)	STY1302	-0.249337	9.23849	-3.37527	0.00489578	0.0255774	-3.5065	0.841283
6052	19	4	13	unknown (12G20)	STY1302	-0.362675	10.0623	-7.68618	3.2e-06	6.55e-05	4.10071	0.777721
6053	19	5	13	unknown (12K20)	STY1304	2.13505	10.4744	34.8612	2.35e-14	1.54e-11	23.3965	4.39253
13829	43	5	13	unknown (12K14)	STY1304	1.81806	9.79189	11.4117	3.36e-08	1.44e-06	8.9053	3.52607
13182	41	6	13	unknown (12M14)	STY1305	1.38767	8.44102	13.5473	4.15e-09	2.32e-07	11.1063	2.61655
5406	17	6	13	unknown (12M20)	STY1305	1.22972	8.51643	14.8391	1.34e-09	8.92e-08	12.2914	2.34521
6054	19	6	13	unknown (12O20)	STY1306	0.837566	8.3115	7.92139	2.3e-06	5.06e-05	4.44912	1.78703
13830	43	6	13	unknown (12O14)	STY1306	0.718157	8.08141	5.90697	4.92e-05	0.000651597	1.23124	1.64508
4107	13	3	13	unknown (12A21)	STY1308	0.840214	8.81771	12.3965	1.23e-08	6.12e-07	9.96135	1.79032
11883	37	3	13	unknown (12A15)	STY1308	0.824493	8.73674	8.60367	9.14e-07	2.3e-05	5.42175	1.77091
12531	39	3	13	unknown (12C15)	STY1309	0.4642	8.04955	5.60336	8.19e-05	0.000975883	0.699079	1.37955
4755	15	3	13	unknown (12C21)	STY1309	0.457337	8.15055	5.85252	5.39e-05	0.000703463	1.13671	1.37301
4756	15	4	13	unknown (12G21)	STY1311	0.387573	8.89715	6.02371	4.06e-05	0.000554927	1.43256	1.30819
12532	39	4	13	unknown (12G15)	STY1311	0.2585	8.84593	4.26742	0.000892811	0.00690412	-1.77616	1.19623
2811	9	3	13	unknown (12A22)	STY1316	0.365838	8.13161	4.12736	0.00116128	0.00851736	-2.04581	1.28863
10587	33	3	13	unknown (12A16)	STY1316	0.256106	7.94996	3.04232	0.00932462	0.0413123	-4.14966	1.19425
2812	9	4	13	unknown (12E22)	STY1318	0.245216	8.11906	3.37928	0.004858	0.0254811	-3.49872	1.18527
11236	35	4	13	unknown (12G16)	STY1319	-0.665457	12.7295	-8.83892	6.73e-07	1.78e-05	5.74452	0.630489
3460	11	4	13	unknown (12G22)	STY1319	-0.731395	11.916	-10.4989	9.1e-08	3.31e-06	7.85563	0.602321
9942	31	6	13	unknown (12O17)	STY1332	0.269517	8.40434	4.53346	0.000545015	0.00467891	-1.26816	1.2054
219	1	3	13	unknown (12A24)	STY1333	0.548894	9.11638	4.26444	0.000897806	0.00693865	-1.78189	1.46296
7995	25	3	13	unknown (12A18)	STY1333	0.497701	9.00467	5.37284	0.000121638	0.00135415	0.286936	1.41196
7419	23	3	17	unknown (3C19)	STY1339	0.84744	9.12167	10.026	1.57e-07	5.32e-06	7.28223	1.7993
15195	47	3	17	unknown (3C13)	STY1339	0.648681	8.64207	4.88536	0.000287406	0.00275455	-0.6065	1.56773
14799	46	3	13	unknown (12B13)	STY1343	0.225033	7.61712	3.17268	0.00724562	0.0344193	-3.89884	1.1688
7023	22	3	13	unknown (12B19)	STY1343	0.193735	8.17779	2.9378	0.0114118	0.0476111	-4.34945	1.14372
14800	46	4	13	unknown (12F13)	STY1345	-0.444919	8.25424	-4.66458	0.000428623	0.00384615	-1.02013	0.734626
7024	22	4	13	unknown (12F19)	STY1345	-0.573013	8.40785	-7.87952	2.44e-06	5.29e-05	4.3876	0.672211
7672	24	4	13	unknown (12H19)	STY1346	0.521251	9.11021	7.78359	2.79e-06	5.85e-05	4.24583	1.4352
15448	48	4	13	unknown (12H13)	STY1346	0.429933	8.75991	5.05926	0.000210716	0.00215186	-0.284514	1.34717
7144	23	16	1	unknown (41G7)	AF203818_aadA_EcoliAA	0.422887	8.09832	3.76378	0.00231721	0.0145991	-2.75066
7025	22	5	13	unknown (12J19)	STY1347	0.346863	8.33861	4.91702	0.000271535	0.00263524	-0.54762	1.27179
14801	46	5	13	unknown (12J13)	STY1347	0.234838	8.16054	2.99837	0.0101516	0.043762	-4.23382	1.17677
3482	11	8	14	unknown (10O22)	STY1358	0.238852	6.88441	3.8982	0.00179263	0.012002	-2.48945	1.18005
3806	12	8	14	unknown (10P22)	STY1365	0.184712	6.35748	2.96423	0.0108439	0.0458999	-4.29905	1.13659
10911	34	3	13	unknown (12B16)	STY1372	-0.226251	7.60399	-4.04004	0.00136944	0.00968597	-2.21454	0.854853
3136	10	4	13	unknown (12F22)	STY1374	-0.400749	8.18188	-4.93105	0.000264798	0.00257558	-0.521571	0.757465
10912	34	4	13	unknown (12F16)	STY1374	-0.501052	8.36478	-7.2044	6.44e-06	0.000118082	3.36517	0.706592
11560	36	4	13	unknown (12H16)	STY1375	-0.316341	9.1173	-4.95558	0.000253431	0.00248533	-0.476071	0.803104
3784	12	4	13	unknown (12H22)	STY1375	-0.366219	9.26077	-6.34097	2.43e-05	0.000361532	1.97037	0.775813
3785	12	5	13	unknown (12L22)	STY1377	0.225539	8.06088	3.90886	0.00175661	0.0118415	-2.46876	1.16921
1839	6	3	13	unknown (12B23)	STY1381	0.295666	11.4229	4.02374	0.00141234	0.00993038	-2.24608	1.22745
2490	8	6	13	unknown (12P23)	STY1389	0.345898	9.13845	3.81557	0.00209868	0.0135592	-2.64996	1.27094
10266	32	6	13	unknown (12P17)	STY1389	0.281851	9.16998	3.99979	0.00147792	0.010314	-2.29246	1.21575
1191	4	3	13	unknown (12D24)	STY1392	0.639379	8.54911	6.93733	9.61e-06	0.000164443	2.94439	1.55766
8967	28	3	13	unknown (12D18)	STY1392	0.495058	8.48225	7.55826	3.84e-06	7.61e-05	3.90832	1.40938
6712	21	16	13	unknown (14E7)	STY1401	-0.210775	7.85959	-3.3219	0.00542816	0.0277291	-3.61009	0.864073
7360	23	16	13	unknown (14G7)	STY1402	0.819505	9.2857	7.94912	2.21e-06	4.94e-05	4.48975	1.7648
2035	7	1	6	unknown (28C11)	AYPT1254	0.414943	7.81965	5.9679	4.45e-05	0.000601349	1.33655
11795	37	5	8	unknown (24A3)	SBG1465	0.414822	7.92033	3.97197	0.001558	0.0107849	-2.34635
15136	47	16	13	unknown (14G1)	STY1402	0.810344	9.28003	9.57927	2.67e-07	8.4e-06	6.72071	1.75363
6713	21	17	13	unknown (14I7)	STY1403	-0.20124	9.92315	-3.09112	0.0084846	0.038583	-4.05595	0.869803
6064	19	16	13	unknown (14G8)	STY1412	0.295193	7.89271	5.35505	0.000125446	0.00138594	0.254831	1.22705
13840	43	16	13	unknown (14G2)	STY1412	0.261261	8.16651	4.22866	0.000959992	0.00734125	-1.85064	1.19853
13194	41	18	13	unknown (14M2)	STY1416	-0.23376	10.6519	-3.07931	0.00868075	0.0392026	-4.07866	0.850416
5418	17	18	13	unknown (14M8)	STY1416	-0.241575	10.0243	-3.42663	0.00443321	0.0237478	-3.40673	0.845821
4121	13	17	13	unknown (14I9)	STY1425	0.193459	8.15091	2.91832	0.0118491	0.0488285	-4.38653	1.1435
2823	9	15	13	unknown (14A10)	STY1429	-0.419033	9.07655	-7.74233	2.96e-06	6.14e-05	4.18452	0.747926
10599	33	15	13	unknown (14A4)	STY1429	-0.493315	9.30223	-6.34894	2.4e-05	0.000357366	1.98371	0.710391
2824	9	16	13	unknown (14E10)	STY1433	-0.332627	7.78869	-3.59342	0.00321377	0.0185925	-3.08223	0.794089
10600	33	16	13	unknown (14E4)	STY1433	-0.420868	7.7716	-4.21667	0.00098182	0.0074689	-1.87371	0.746975
9056	28	2	18	unknown (1H6)	STY1439	-0.605555	8.56076	-7.91479	2.32e-06	5.1e-05	4.43944	0.657219
1280	4	2	18	unknown (1H12)	STY1439	-0.690158	8.33803	-9.01923	5.35e-07	1.48e-05	5.98771	0.619786
9304	29	16	13	unknown (14E5)	STY1442	0.261013	8.00068	3.09355	0.00844478	0.0384524	-4.05128	1.19832
1528	5	16	13	unknown (14E11)	STY1442	0.182751	8.33673	3.10204	0.00830722	0.0379742	-4.03495	1.13505
7683	24	15	13	unknown (14D7)	STY1457	-0.223375	8.94583	-3.82961	0.00204314	0.013276	-2.62267	0.856559
5741	18	17	13	unknown (14J8)	STY1476	-0.181155	7.66599	-3.01281	0.00987218	0.0429391	-4.20619	0.881997
13518	42	18	13	unknown (14N2)	STY1478	-0.283332	7.50539	-4.19258	0.00102721	0.00776008	-1.92007	0.821691
4445	14	17	13	unknown (14J9)	STY1484	-0.244321	7.98196	-2.98865	0.0103441	0.0443884	-4.25241	0.844213
5094	16	18	13	unknown (14P9)	STY1487	-0.291322	7.27297	-3.35472	0.00509425	0.0263716	-3.54641	0.817153
3795	12	15	13	unknown (14D10)	STY1489	-0.251136	8.01989	-4.4227	0.000668698	0.00549222	-1.47893	0.840235
11571	36	15	13	unknown (14D4)	STY1489	-0.260719	8.18262	-3.22976	0.0064877	0.0316274	-3.78856	0.834672
10924	34	16	13	unknown (14F4)	STY1490	0.283842	8.27782	3.59399	0.00321025	0.0185897	-3.08112	1.21743
3148	10	16	13	unknown (14F10)	STY1490	0.279869	7.8571	5.05487	0.000212364	0.00216388	-0.292607	1.21408
11572	36	16	13	unknown (14H4)	STY1491	-0.19716	7.93133	-3.04066	0.00935462	0.0414168	-4.15284	0.872266
11573	36	17	13	unknown (14L4)	STY1492	0.987032	9.72876	15.1606	1.03e-09	7.15e-08	12.5715	1.9821
3797	12	17	13	unknown (14L10)	STY1492	0.836977	9.16332	10.7639	6.77e-08	2.6e-06	8.16782	1.7863
10926	34	18	13	unknown (14N4)	STY1493	-0.746729	8.79378	-9.01117	5.4e-07	1.49e-05	5.97692	0.595953
3150	10	18	13	unknown (14N10)	STY1493	-0.78514	8.51127	-9.24239	4.04e-07	1.17e-05	6.28378	0.580296
2499	8	15	13	unknown (14D11)	STY1497	-0.272139	7.76625	-3.48138	0.0039884	0.0220414	-3.30025	0.828091
9629	30	17	13	unknown (14J5)	STY1501	1.83988	10.1921	24.8837	1.87e-12	3.6e-10	19.0798	3.57979
1853	6	17	13	unknown (14J11)	STY1501	1.68657	9.71655	15.959	5.4e-10	4.02e-08	13.2437	3.21891
2502	8	18	13	unknown (14P11)	STY1504	-0.271364	7.96269	-4.08001	0.00126977	0.00914395	-2.13724	0.828536
8979	28	15	13	unknown (14D6)	STY1507	-0.364509	7.05189	-4.26935	0.000889595	0.00688332	-1.77246	0.776733
1204	4	16	13	unknown (14H12)	STY1509	-0.249045	7.6091	-3.26656	0.00604165	0.0300065	-3.71734	0.841453
6681	21	3	12	unknown (14I19)	STY1522	-2.03574	8.15858	-7.89388	2.39e-06	5.21e-05	4.40872	0.243882
14457	45	3	12	unknown (14I13)	STY1522	-2.30283	8.21037	-13.5391	4.18e-09	2.33e-07	11.0984	0.202665
15105	47	3	12	unknown (14K13)	STY1523	-1.10289	7.97937	-6.75743	1.26e-05	0.000208554	2.65561	0.465581
7329	23	3	12	unknown (14K19)	STY1523	-1.34002	8.33745	-9.82059	2e-07	6.57e-06	7.02653	0.395015
6682	21	4	12	unknown (14M19)	STY1525	-0.38974	7.24804	-6.40364	2.2e-05	0.000333257	2.075	0.763267
14458	45	4	12	unknown (14M13)	STY1525	-0.674067	7.82923	-7.63471	3.45e-06	6.96e-05	4.02355	0.626737
5384	17	2	12	unknown (14E20)	STY1529	-0.256226	7.17768	-3.29089	0.00576376	0.0289227	-3.67021	0.837276
13160	41	2	12	unknown (14E14)	STY1529	-0.366305	7.11299	-3.41665	0.00451952	0.0241508	-3.42613	0.775767
5385	17	3	12	unknown (14I20)	STY1531	-0.154322	7.45538	-2.907	0.0121106	0.0494701	-4.40804	0.898554
6708	21	12	13	unknown (13E19)	AY136758_aac(6')-Ib	0.397907	8.23022	3.46137	0.00414547	0.0225874	-3.33917
13809	43	3	12	unknown (14K14)	STY1532	-0.425772	7.82243	-4.88786	0.000286122	0.00274828	-0.601859	0.744441
6033	19	3	12	unknown (14K20)	STY1532	-0.691871	7.72192	-8.95754	5.78e-07	1.58e-05	5.90491	0.61905
5386	17	4	12	unknown (14M20)	STY1533	-0.201079	7.70914	-3.20623	0.00678994	0.0327521	-3.83404	0.8699
4735	15	1	12	unknown (14C21)	STY1536	-0.262112	8.22034	-3.96384	0.00158225	0.0109025	-2.36211	0.833866
12511	39	1	12	unknown (14C15)	STY1536	-0.350762	8.07728	-5.68227	7.17e-05	0.00087704	0.838566	0.78417
2126	7	2	11	unknown (16O23)	STM1353	0.395138	7.85199	4.94595	0.000257831	0.00252281	-0.493922
4737	15	3	12	unknown (14K21)	STY1540	0.226922	8.84978	4.04739	0.00135052	0.00957799	-2.20031	1.17033
2791	9	1	12	unknown (14A22)	STY1543	0.372788	8.03201	4.55189	0.000526849	0.00455883	-1.23319	1.29485
10567	33	1	12	unknown (14A16)	STY1543	0.372158	7.9317	5.36818	0.000122624	0.00135722	0.278526	1.29429
10568	33	2	12	unknown (14E16)	STY1545	-0.220879	7.36245	-2.90335	0.0121961	0.0497111	-4.41498	0.858042
11218	35	4	12	unknown (14O16)	STY1553	0.18579	7.92215	3.13683	0.00776626	0.036274	-3.96797	1.13744
1497	5	3	12	unknown (14I23)	STY1560	-0.332408	9.5121	-3.32821	0.00536226	0.0274658	-3.59785	0.79421
9273	29	3	12	unknown (14I17)	STY1560	-0.482328	9.43277	-6.02404	4.06e-05	0.000554927	1.43313	0.715822
12716	40	8	5	unknown (31H3)	AYSL2243	0.393392	7.35801	3.57965	0.0033001	0.019033	-3.10903
2145	7	3	12	unknown (14K23)	STY1561	-0.360181	7.81465	-5.97653	4.39e-05	0.00059348	1.35141	0.779067
9902	31	2	11	unknown (16O17)	STM1353	0.392664	7.83111	7.30064	5.59e-06	0.000104656	3.51448
9921	31	3	12	unknown (14K17)	STY1561	-0.523234	7.6998	-6.90295	1.01e-05	0.000171681	2.88954	0.695811
7975	25	1	12	unknown (14A18)	STY1565	-0.52889	7.90477	-5.6695	7.32e-05	0.000894408	0.816046	0.693088
199	1	1	12	unknown (14A24)	STY1565	-0.569808	8.0767	-4.21197	0.000990514	0.00752193	-1.88276	0.673706
847	3	1	12	unknown (14C24)	STY1566	-1.71447	8.62023	-13.1817	5.82e-09	3.11e-07	10.7522	0.304715
8623	27	1	12	unknown (14C18)	STY1566	-1.76759	8.74211	-17.439	1.77e-10	1.49e-08	14.4088	0.293698
848	3	2	12	unknown (14G24)	STY1568	-0.691662	8.43406	-7.53627	3.97e-06	7.79e-05	3.87503	0.61914
8624	27	2	12	unknown (14G18)	STY1568	-0.752113	8.32855	-8.66638	8.42e-07	2.15e-05	5.50841	0.593733
201	1	3	12	unknown (14I24)	STY1569	-0.734623	8.24725	-9.4291	3.2e-07	9.74e-06	6.52741	0.600975
7977	25	3	12	unknown (14I18)	STY1569	-0.806301	8.02718	-9.07286	4.99e-07	1.42e-05	6.05937	0.571846
6424	20	16	15	unknown (9H20)	HCM1.32c	0.389958	9.9009	6.15646	3.27e-05	0.000463839	1.65925
7003	22	1	12	unknown (14B19)	STY1573	-0.310381	8.03621	-5.17317	0.000172325	0.00182007	-0.0755404	0.806429
15429	48	3	12	unknown (14L13)	STY1579	0.243533	8.38202	3.32061	0.00544172	0.0277642	-3.6126	1.18389
7654	24	4	12	unknown (14P19)	STY1582	-0.266345	8.6045	-3.81756	0.00209073	0.0135301	-2.6461	0.831423
14131	44	1	12	unknown (14D14)	STY1584	0.310021	8.13443	3.59216	0.00322158	0.0186294	-3.08468	1.23973
6355	20	1	12	unknown (14D20)	STY1584	0.208845	7.98013	3.49145	0.00391167	0.0217275	-3.28067	1.15576
13485	42	3	12	unknown (14J14)	STY1588	-0.860707	9.33048	-11.3297	3.67e-08	1.56e-06	8.8139	0.550683
5709	18	3	12	unknown (14J20)	STY1588	-0.990165	9.5944	-15.9631	5.38e-10	4.02e-08	13.2471	0.50342
14133	44	3	12	unknown (14L14)	STY1589	-0.539123	8.58696	-6.88699	1.04e-05	0.000174771	2.86402	0.688189
6357	20	3	12	unknown (14L20)	STY1589	-0.690809	9.01834	-10.6986	7.28e-08	2.77e-06	8.09148	0.619506
13275	41	9	18	unknown (2A2)	STY1591	0.278771	7.56845	3.67142	0.00276622	0.0166507	-2.9304	1.21316
11979	37	9	18	unknown (2A3)	STY1592	0.300098	7.58621	3.25165	0.00621855	0.030711	-3.74621	1.23123
9387	29	9	18	unknown (2A5)	STY1595	0.225093	7.79104	3.28448	0.00583571	0.0292388	-3.68263	1.16885
315	1	9	18	unknown (2A12)	STY1597	0.340711	8.14369	3.26947	0.00600767	0.0298992	-3.7117	1.26638
8091	25	9	18	unknown (2A6)	STY1597	0.30108	7.72326	4.35544	0.000757639	0.00603713	-1.60744	1.23207
1198	4	10	13	unknown (13P12)	STMA2A.181	0.386207	8.00652	4.35126	0.000763548	0.00606243	-1.61543
13599	42	9	18	unknown (2B2)	STY1599	0.247142	6.84897	2.96254	0.0108794	0.0459757	-4.30228	1.18685
3231	10	9	18	unknown (2B10)	STY1601	0.253276	7.44196	2.97885	0.0105418	0.0449848	-4.27113	1.19191
8415	26	9	18	unknown (2B6)	STY1603	0.236491	7.4164	4.50851	0.000570641	0.00486382	-1.31554	1.17812
3555	11	9	18	unknown (2C10)	STY1608	0.200142	7.33382	3.30495	0.00560902	0.0282996	-3.64294	1.14881
7767	24	9	18	unknown (2D7)	STY1612	0.209973	6.90922	3.1183	0.00804979	0.0370961	-4.00365	1.15667
15543	48	9	18	unknown (2D1)	STY1612	0.249738	7.10216	2.94152	0.01133	0.0473888	-4.34235	1.18899
5175	16	9	18	unknown (2D9)	STY1614	0.51108	8.1541	4.91066	0.000274648	0.00265954	-0.55944	1.42512
12951	40	9	18	unknown (2D3)	STY1614	0.438744	7.97301	3.71732	0.00253295	0.0156422	-2.84106	1.35542
2597	9	5	1	unknown (39I22)	10Sa_RNA	0.384234	11.9799	4.06598	0.00130387	0.0093331	-2.16436
11655	36	9	18	unknown (2D4)	STY1615	1.777	9.21449	18.1983	1.03e-10	9.69e-09	14.9699	3.42713
3879	12	9	18	unknown (2D10)	STY1615	1.74194	9.04481	14.4368	1.89e-09	1.17e-07	11.9328	3.34484
9063	28	9	18	unknown (2D6)	STY1617	0.35924	8.22458	4.16794	0.00107589	0.00802138	-1.96755	1.28275
13770	43	18	9	unknown (23O2)	SBG0934	0.383661	7.96211	3.81642	0.00209528	0.0135464	-2.64831
1287	4	9	18	unknown (2D12)	STY1617	0.325823	8.03491	3.8377	0.00201183	0.0131235	-2.60695	1.25338
11980	37	10	18	unknown (2E3)	STY1620	0.344459	7.78271	4.21937	0.000976853	0.00744409	-1.86851	1.26968
10228	32	4	11	unknown (17H5)	STM3558	0.382624	7.64471	5.91028	4.9e-05	0.000649348	1.23697
4204	13	10	18	unknown (2E9)	STY1620	0.296934	7.89384	3.64842	0.00289115	0.0172285	-2.97515	1.22853
10684	33	10	18	unknown (2E4)	STY1621	0.31229	7.6093	4.85217	0.000305086	0.00289224	-0.668355	1.24168
2908	9	10	18	unknown (2E10)	STY1621	0.285127	7.96911	3.05037	0.0091806	0.040854	-4.13422	1.21852
8092	25	10	18	unknown (2E6)	STY1623	0.292941	7.4227	3.94542	0.0016386	0.0112317	-2.39783	1.22514
13600	42	10	18	unknown (2F2)	STY1625	0.243477	7.48889	3.01646	0.00980278	0.0427224	-4.19921	1.18384
3232	10	10	18	unknown (2F10)	STY1627	0.291394	7.59718	3.43104	0.00439554	0.0235772	-3.39814	1.22382
9712	30	10	18	unknown (2F5)	STY1628	0.189467	7.23284	3.15891	0.00744136	0.0350692	-3.92541	1.14034
7444	23	10	18	unknown (2G7)	STY1630	0.283103	8.06998	2.94731	0.011204	0.0470439	-4.33131	1.21681
3556	11	10	18	unknown (2G10)	STY1634	0.166392	7.67446	2.97375	0.0106463	0.0453126	-4.28088	1.12225
10036	31	10	18	unknown (2G5)	STY1635	0.191033	7.27471	3.00948	0.00993593	0.0431146	-4.21257	1.14158
13164	41	6	12	unknown (15E2)	STY1637	0.190224	7.68098	3.19326	0.00696259	0.0333898	-3.8591	1.14094
2584	8	10	18	unknown (2H11)	STY1642	0.37581	8.1279	4.3789	0.000725297	0.00583267	-1.56256	1.29757
10360	32	10	18	unknown (2H5)	STY1642	0.328339	8.15859	3.76474	0.00231296	0.0145794	-2.7488	1.25557
4741	15	7	12	unknown (15K9)	STY1649	-0.696861	7.56045	-8.03134	1.98e-06	4.5e-05	4.60964	0.616913
12517	39	7	12	unknown (15K3)	STY1649	-0.975375	7.61685	-11.1798	4.3e-08	1.78e-06	8.64537	0.508607
12297	38	3	18	unknown (1J3)	STY1653	0.312147	11.0799	6.35861	2.36e-05	0.000352703	1.99987	1.24155
6241	20	13	5	unknown (31L20)	AYSL2248	0.379307	9.4082	5.88997	5.06e-05	0.000665506	1.20177
4521	14	3	18	unknown (1J9)	STY1653	0.247216	11.6204	4.95106	0.000255484	0.00250359	-0.48444	1.18691
5802	18	6	17	unknown (3N20)	STY1654	0.403146	9.64711	6.07864	3.71e-05	0.000514746	1.52665	1.32239
3443	11	5	12	unknown (15C10)	STY1655	-0.180483	8.905	-3.66711	0.00278921	0.0167486	-2.93878	0.882407
3444	11	6	12	unknown (15G10)	STY1658	-0.177018	8.06278	-3.07185	0.00880693	0.0395849	-4.09298	0.88453
11222	35	8	12	unknown (15O4)	STY1664	1.16182	8.36819	18.6211	7.68e-11	7.52e-09	15.2723	2.2374
3446	11	8	12	unknown (15O10)	STY1664	0.778899	7.97175	11.5123	3.03e-08	1.33e-06	9.01667	1.71582
9924	31	6	12	unknown (15G5)	STY1668	0.489349	8.28632	7.58209	3.71e-06	7.39e-05	3.94431	1.40381
2148	7	6	12	unknown (15G11)	STY1668	0.394328	8.22084	4.75861	0.000361264	0.00333545	-0.843338	1.31433
2149	7	7	12	unknown (15K11)	STY1670	-0.531548	7.85819	-8.67578	8.32e-07	2.14e-05	5.52135	0.691812
9925	31	7	12	unknown (15K5)	STY1670	-0.654886	7.7262	-6.63749	1.52e-05	0.000242544	2.46068	0.635126
8628	27	6	12	unknown (15G6)	STY1676	0.177348	8.05055	3.15612	0.00748163	0.0351952	-3.93078	1.1308
7658	24	8	12	unknown (15P7)	STY1689	0.318621	9.32869	5.13036	0.000185818	0.00193688	-0.153896	1.24714
15434	48	8	12	unknown (15P1)	STY1689	0.314931	8.89412	3.96674	0.00157356	0.0108541	-2.35649	1.24395
13487	42	5	12	unknown (15B2)	STY1690	-0.444646	8.26457	-8.2002	1.57e-06	3.69e-05	4.85328	0.734765
5711	18	5	12	unknown (15B8)	STY1690	-0.530413	8.24684	-7.39238	4.89e-06	9.3e-05	3.65572	0.692356
14136	44	6	12	unknown (15H2)	STY1693	0.190854	8.09931	3.04088	0.00935056	0.0414133	-4.15241	1.14144
14137	44	7	12	unknown (15L2)	STY1695	0.268814	8.8938	3.71113	0.0025632	0.0157843	-2.8531	1.20482
1208	4	2	14	unknown (10H12)	HCM2.0057c	0.374394	8.39459	5.94492	4.62e-05	0.000620182	1.29689
6361	20	7	12	unknown (15L8)	STY1695	0.256139	9.04139	3.92058	0.00171788	0.0116531	-2.44602	1.19428
13267	41	1	18	unknown (1A2)	STY1700	0.420839	7.40577	3.04949	0.00919625	0.0409097	-4.13591	1.33871
3874	12	4	18	unknown (1P10)	STY1715	0.314361	7.52891	3.36841	0.00496112	0.0258563	-3.51982	1.24346
5154	16	6	17	unknown (3P21)	STY1716	0.232416	7.63616	3.79628	0.00217754	0.0139091	-2.68748	1.1748
1262	4	2	17	unknown (3P12)	STY1717	0.620193	9.20245	5.21349	0.000160549	0.00170886	-0.001938	1.53708
9038	28	2	17	unknown (3P6)	STY1717	0.475939	9.2637	8.3368	1.3e-06	3.14e-05	5.04788	1.39082
10999	34	1	18	unknown (1B4)	STY1718	0.478798	8.47693	6.42046	2.14e-05	0.000326754	2.10298	1.39358
3223	10	1	18	unknown (1B10)	STY1718	0.476308	9.47564	7.56859	3.79e-06	7.51e-05	3.92393	1.39118
6139	19	1	18	unknown (1C8)	STY1719	0.360438	10.0937	5.29898	0.000138278	0.00150485	0.153436	1.28382
13917	43	3	18	unknown (1K2)	STY1725	-1.20082	9.76461	-10.5734	8.37e-08	3.1e-06	7.94399	0.435028
6141	19	3	18	unknown (1K8)	STY1725	-1.36322	10.0014	-19.0847	5.62e-11	6.03e-09	15.5962	0.388713
12405	39	3	6	unknown (28K3)	AYPT1936	0.371357	7.13493	4.08318	0.00126219	0.00909445	-2.13112
12191	38	5	12	unknown (15B3)	STY1729	-0.483613	7.07931	-5.90794	4.91e-05	0.000651205	1.23292	0.715184
6789	21	3	18	unknown (1I7)	STY1730	0.291438	8.60735	4.22179	0.000972441	0.00742344	-1.86386	1.22386
10662	33	6	17	unknown (3M16)	STY1733	-0.178669	9.31447	-2.99696	0.0101794	0.0438095	-4.23653	0.883518
12192	38	6	12	unknown (15F3)	STY1745	0.519079	11.1319	6.65678	1.48e-05	0.000235668	2.49215	1.43304
4416	14	6	12	unknown (15F9)	STY1745	0.380223	10.895	7.9683	2.15e-06	4.84e-05	4.51778	1.30154
5064	16	6	12	unknown (15H9)	STY1746	0.519018	11.1801	7.04323	8.19e-06	0.000143151	3.11237	1.43298
12840	40	6	12	unknown (15H3)	STY1746	0.390061	11.2102	6.6344	1.53e-05	0.000243259	2.45562	1.31045
11543	36	5	12	unknown (15D4)	STY1753	-0.20946	7.58833	-3.02138	0.00971002	0.0424736	-4.18979	0.864861
10898	34	8	12	unknown (15N4)	STY1758	0.196965	8.99323	3.3463	0.00517791	0.0266886	-3.56275	1.14628
3770	12	8	12	unknown (15P10)	STY1759	-0.240016	7.5811	-3.9294	0.00168928	0.0115008	-2.42891	0.846736
11546	36	8	12	unknown (15P4)	STY1759	-0.33582	7.63545	-6.62813	1.55e-05	0.000244914	2.44537	0.792333
10247	32	5	12	unknown (15D5)	STY1761	-0.246465	9.14185	-4.82227	0.000321978	0.00301742	-0.724169	0.842959
2471	8	5	12	unknown (15D11)	STY1761	-0.18325	8.83971	-2.98599	0.0103975	0.0445479	-4.2575	0.880717
10249	32	7	12	unknown (15L5)	STY1766	-0.325558	7.3808	-2.97067	0.0107097	0.045479	-4.28675	0.79799
9602	30	8	12	unknown (15N5)	STY1767	-0.174385	7.59005	-3.13916	0.0077313	0.0361752	-3.96348	0.886145
8952	28	6	12	unknown (15H6)	STY1772	-0.171713	8.07636	-3.20597	0.00679333	0.0327521	-3.83454	0.887788
8953	28	7	12	unknown (15L6)	STY1775	-0.305082	9.64251	-5.22407	0.000157602	0.00168161	0.0173258	0.809396
8954	28	8	12	unknown (15P6)	STY1778	-0.191652	11.3713	-3.62129	0.00304599	0.017955	-3.02798	0.875603
15112	47	10	12	unknown (15G13)	STY1783	-0.418065	7.73753	-6.08737	3.66e-05	0.000510166	1.54157	0.748428
7336	23	10	12	unknown (15G19)	STY1783	-0.553208	7.98343	-7.19382	6.54e-06	0.000119445	3.34868	0.681503
7338	23	12	12	unknown (15O19)	STY1787	-0.183003	8.75686	-3.34913	0.00514962	0.0265742	-3.55726	0.880867
5391	17	9	12	unknown (15A20)	STY1788	-0.172105	7.6983	-3.06373	0.00894636	0.0400567	-4.10858	0.887547
13818	43	12	12	unknown (15O14)	STY1796	0.21378	8.47802	3.05713	0.00906126	0.0405016	-4.12124	1.15972
6042	19	12	12	unknown (15O20)	STY1796	0.208451	8.76516	3.43528	0.00435973	0.0234659	-3.38991	1.15545
12519	39	9	12	unknown (15C15)	STY1798	0.214819	7.78908	3.24787	0.00626414	0.0307961	-3.75351	1.16056
4743	15	9	12	unknown (15C21)	STY1798	0.183929	7.84724	3.53312	0.00360959	0.0203869	-3.19958	1.13597
4096	13	10	12	unknown (15E21)	STY1799	0.21337	8.85333	3.40145	0.00465418	0.024679	-3.45565	1.15939
11874	37	12	12	unknown (15M15)	STY1803	0.410827	9.21077	4.59576	0.000486097	0.004274	-1.1501	1.32945
4098	13	12	12	unknown (15M21)	STY1803	0.356167	9.34655	5.44422	0.00010754	0.00122109	0.415281	1.28002
10575	33	9	12	unknown (15A16)	STY1805	0.221782	8.78441	3.83504	0.00202207	0.0131784	-2.61212	1.16617
2799	9	9	12	unknown (15A22)	STY1805	0.217022	8.94883	4.43574	0.000652741	0.00537127	-1.45406	1.16233
11224	35	10	12	unknown (15G16)	STY1809	0.253869	7.383	4.03889	0.00137242	0.00970177	-2.21676	1.1924
3448	11	10	12	unknown (15G22)	STY1809	0.231206	7.56382	3.13276	0.00782761	0.0364565	-3.9758	1.17382
11225	35	11	12	unknown (15K16)	STY1811	0.443237	8.13006	5.82312	5.66e-05	0.000729527	1.08549	1.35965
3449	11	11	12	unknown (15K22)	STY1811	0.43423	8.13783	6.83787	1.12e-05	0.000187407	2.78527	1.35119
1503	5	9	12	unknown (15A23)	STY1814	0.611592	11.0286	8.28422	1.4e-06	3.33e-05	4.97325	1.52794
9279	29	9	12	unknown (15A17)	STY1814	0.595506	11.1784	8.24774	1.47e-06	3.49e-05	4.92126	1.511
9927	31	9	12	unknown (15C17)	STY1815	0.994029	8.92157	14.1021	2.53e-09	1.5e-07	11.6275	1.99174
2151	7	9	12	unknown (15C23)	STY1815	0.903138	8.96216	11.7172	2.45e-08	1.11e-06	9.24093	1.87013
9929	31	11	12	unknown (15K17)	STY1819	-0.265136	7.83689	-3.38036	0.00484789	0.0254689	-3.49663	0.83212
9930	31	12	12	unknown (15O17)	STY1821	-0.192775	8.0648	-3.61146	0.00310415	0.0181589	-3.04712	0.874921
2154	7	12	12	unknown (15O23)	STY1821	-0.198963	8.08047	-3.39739	0.00469091	0.024832	-3.46355	0.871177
14788	46	10	12	unknown (15F13)	STY1835	-0.205579	7.71714	-3.0709	0.00882303	0.0396401	-4.0948	0.867191
7012	22	10	12	unknown (15F19)	STY1835	-0.221237	7.91459	-3.90344	0.00177483	0.0119247	-2.47928	0.857829
7014	22	12	12	unknown (15N19)	STY1841	-0.287068	8.13974	-5.52252	9.4e-05	0.00109416	0.555337	0.819566
13491	42	9	12	unknown (15B14)	STY1843	0.243823	8.37957	3.59373	0.00321187	0.0185897	-3.08163	1.18413
5715	18	9	12	unknown (15B20)	STY1843	0.239444	8.70017	4.35451	0.000758946	0.00603848	-1.60921	1.18054
6364	20	10	12	unknown (15H20)	STY1848	0.181249	7.94144	3.95073	0.00162216	0.0111365	-2.38754	1.13387
6365	20	11	12	unknown (15L20)	STY1851	0.241908	8.40782	3.31393	0.00551241	0.0280266	-3.62553	1.18256
12843	40	9	12	unknown (15D15)	STY1856	-0.289673	7.40543	-3.15765	0.00745942	0.035129	-3.92782	0.818087
10900	34	10	12	unknown (15F16)	STY1865	-0.387996	9.38854	-8.51118	1.03e-06	2.57e-05	5.29312	0.764191
3124	10	10	12	unknown (15F22)	STY1865	-0.436627	9.42526	-7.96328	2.17e-06	4.86e-05	4.51045	0.73886
11548	36	10	12	unknown (15H16)	STY1867	-1.07459	7.9679	-15.3005	9.15e-10	6.55e-08	12.6916	0.474806
3772	12	10	12	unknown (15H22)	STY1867	-1.11861	8.21114	-16.8923	2.64e-10	2.17e-08	13.99	0.460537
3773	12	11	12	unknown (15L22)	STY1869	0.216625	7.83508	3.65206	0.00287104	0.017132	-2.96808	1.16201
10902	34	12	12	unknown (15N16)	STY1871	0.698081	10.6656	9.92812	1.76e-07	5.87e-06	7.16092	1.62235
3126	10	12	12	unknown (15N22)	STY1871	0.535455	10.8727	7.23453	6.16e-06	0.000113411	3.41205	1.4494
11550	36	12	12	unknown (15P16)	STY1875	0.592885	8.59687	8.10616	1.78e-06	4.11e-05	4.71801	1.50826
3774	12	12	12	unknown (15P22)	STY1875	0.453747	8.66846	5.00715	0.000231158	0.00231547	-0.380635	1.36959
9604	30	10	12	unknown (15F17)	STY1883	0.347042	8.01732	5.79792	5.9e-05	0.000751619	1.04151	1.27195
1828	6	10	12	unknown (15F23)	STY1883	0.284485	8.22386	4.73546	0.000376753	0.00345168	-0.886769	1.21798
6797	21	11	18	unknown (2I7)	STY1886	0.37504	7.3815	3.30927	0.00556238	0.0281636	-3.63458	1.29688
8955	28	9	12	unknown (15D18)	STY1895	0.321659	9.11112	5.85262	5.39e-05	0.000703463	1.13687	1.24977
1179	4	9	12	unknown (15D24)	STY1895	0.295727	8.66455	3.55205	0.00348032	0.0198296	-3.16276	1.2275
1180	4	10	12	unknown (15H24)	STY1898	0.254764	8.43785	4.08911	0.00124814	0.009018	-2.11966	1.19314
533	2	11	12	unknown (15J24)	STY1899	-0.385318	7.58239	-4.4177	0.000674922	0.00553292	-1.48847	0.76561
8310	26	12	12	unknown (15N18)	STY1901	-0.252464	8.25587	-3.61524	0.00308164	0.0180675	-3.03975	0.839461
534	2	12	12	unknown (15N24)	STY1901	-0.256839	7.74486	-2.90013	0.0122723	0.0499438	-4.42111	0.83692
15095	47	11	11	unknown (18C1)	STY1905	0.651204	8.3182	6.95128	9.41e-06	0.000161215	2.9666	1.57048
7319	23	11	11	unknown (18C7)	STY1905	0.386742	8.36998	5.55642	8.87e-05	0.00104282	0.615715	1.30744
14448	45	12	11	unknown (18E1)	STY1906	-0.296862	8.76004	-3.08291	0.00862046	0.0390651	-4.07173	0.814021
6672	21	12	11	unknown (18E7)	STY1906	-0.44434	9.01487	-6.38957	2.25e-05	0.000340005	2.05155	0.734921
6673	21	13	11	unknown (18I7)	STY1908	0.355861	10.4341	6.1167	3.49e-05	0.000490007	1.59161	1.27975
14449	45	13	11	unknown (18I1)	STY1908	0.276124	10.48	4.88895	0.000285559	0.00274489	-0.59982	1.21094
6674	21	14	11	unknown (18M7)	STY1910	-0.269607	7.9949	-5.23114	0.000155662	0.00166497	0.0302134	0.829545
15098	47	14	11	unknown (18O1)	STY1911	-0.182798	7.79517	-3.28045	0.00588137	0.0294113	-3.69043	0.880993
7322	23	14	11	unknown (18O7)	STY1911	-0.441645	7.95474	-5.25356	0.000149678	0.00161	0.0709902	0.736294
13153	41	13	11	unknown (18I2)	STY1917	0.309104	7.55196	3.17461	0.00721855	0.034353	-3.89511	1.23894
5378	17	14	11	unknown (18M8)	STY1919	0.337828	8.09568	2.91031	0.0120336	0.0491881	-4.40176	1.26385
11855	37	11	11	unknown (18A3)	STY1922	1.78372	8.93571	18.7793	6.9e-11	7.06e-09	15.3837	3.44312
4079	13	11	11	unknown (18A9)	STY1922	1.67498	8.87945	27.2993	5.64e-13	1.34e-10	20.2836	3.19316
11856	37	12	11	unknown (18E3)	STY1925	1.03837	8.6327	13.2147	5.64e-09	3.08e-07	10.7846	2.05391
4080	13	12	11	unknown (18E9)	STY1925	0.990705	8.58247	17.2606	2.01e-10	1.69e-08	14.2736	1.98716
12504	39	12	11	unknown (18G3)	STY1926	0.470389	8.02232	9.03717	5.23e-07	1.46e-05	6.01172	1.38548
11857	37	13	11	unknown (18I3)	STY1927	1.24649	8.95113	16.5713	3.36e-10	2.65e-08	13.7379	2.37263
4081	13	13	11	unknown (18I9)	STY1927	1.20389	9.1043	24.0868	2.84e-12	4.9e-10	18.6547	2.30359
12505	39	13	11	unknown (18K3)	STY1928	-0.149304	7.73925	-3.20258	0.00683807	0.0329132	-3.84109	0.901686
12506	39	14	11	unknown (18O3)	STY1930	2.22953	8.43611	19.2522	5.03e-11	5.58e-09	15.7113	4.68981
4730	15	14	11	unknown (18O9)	STY1930	2.13041	8.56597	22.5784	6.54e-12	9.33e-10	17.8076	4.37843
10559	33	11	11	unknown (18A4)	STY1931	3.71081	9.77957	43.1816	1.44e-15	1.84e-12	26.0041	13.0938
2783	9	11	11	unknown (18A10)	STY1931	3.56443	9.86877	62.7075	1.09e-17	1.42e-13	30.1274	11.8304
11208	35	12	11	unknown (18G4)	STY1935	-0.257652	8.00146	-5.25394	0.000149578	0.00161	0.0716878	0.836448
3432	11	12	11	unknown (18G10)	STY1935	-0.316804	8.07396	-6.15219	3.29e-05	0.000466049	1.65201	0.802847
9264	29	12	11	unknown (18E5)	STY1945	-0.227429	10.5666	-4.69587	0.000404868	0.00367327	-0.961195	0.854155
9913	31	13	11	unknown (18K5)	STY1948	0.544802	8.5703	10.3579	1.07e-07	3.76e-06	7.68687	1.45882
2137	7	13	11	unknown (18K11)	STY1948	0.375057	8.54267	6.69618	1.39e-05	0.000225512	2.5563	1.29689
9266	29	14	11	unknown (18M5)	STY1949	0.237279	8.42731	4.49757	0.000582263	0.00493397	-1.33633	1.17877
839	3	11	11	unknown (18C12)	STY1952	0.35119	8.84501	3.75338	0.00236383	0.0148144	-2.7709	1.27561
8615	27	11	11	unknown (18C6)	STY1952	0.312837	8.79595	3.4622	0.00413885	0.0225868	-3.33756	1.24215
6998	22	14	11	unknown (18N7)	STY1969	0.259823	9.17416	4.4134	0.000680327	0.00556182	-1.49668	1.19733
14774	46	14	11	unknown (18N1)	STY1969	0.171818	8.17249	3.4096	0.00458148	0.0244262	-3.43982	1.12648
13475	42	11	11	unknown (18B2)	STY1972	0.265445	8.93749	3.7653	0.0023105	0.0145708	-2.74772	1.20201
5699	18	11	11	unknown (18B8)	STY1972	0.211871	9.26937	3.91194	0.00174635	0.0117973	-2.46279	1.15819
13476	42	12	11	unknown (18F2)	STY1975	0.911365	8.6824	9.50612	2.92e-07	9.07e-06	6.62684	1.88082
5700	18	12	11	unknown (18F8)	STY1975	0.907212	9.04327	19.0062	5.92e-11	6.27e-09	15.5419	1.87542
6447	20	3	17	unknown (3D20)	STY1977	0.218592	8.74003	2.97479	0.010625	0.0452659	-4.27889	1.1636
5701	18	13	11	unknown (18J8)	STY1978	0.434251	8.70045	8.89415	6.27e-07	1.67e-05	5.81939	1.35121
13477	42	13	11	unknown (18J2)	STY1978	0.402892	8.58196	7.69094	3.18e-06	6.52e-05	4.10784	1.32216
14125	44	13	11	unknown (18L2)	STY1979	0.241599	8.28776	3.47004	0.00407673	0.0223368	-3.32233	1.1823
12181	38	13	11	unknown (18J3)	STY1991	0.998945	7.68168	9.6872	2.34e-07	7.52e-06	6.85821	1.99854
4405	14	13	11	unknown (18J9)	STY1991	0.939134	8.29356	10.585	8.26e-08	3.07e-06	7.95777	1.91738
5054	16	14	11	unknown (18P9)	STY2000	-0.169687	8.31539	-3.11967	0.00802854	0.0370585	-4.00102	0.889035
14897	46	11	18	unknown (2J1)	STY2004	0.290719	7.35889	3.67703	0.00273659	0.0165256	-2.91948	1.22325
7121	22	11	18	unknown (2J7)	STY2004	0.255353	7.84821	3.64442	0.0029135	0.0173459	-2.98295	1.19363
5825	18	11	18	unknown (2J8)	STY2005	0.171304	6.98275	3.23241	0.00645443	0.0315122	-3.78343	1.12608
3233	10	11	18	unknown (2J10)	STY2007	0.401603	7.51867	3.95086	0.00162176	0.0111365	-2.38729	1.32097
9587	30	11	11	unknown (18B5)	STY2016	0.153893	7.55076	3.04692	0.00924196	0.0410712	-4.14083	1.11257
10235	32	11	11	unknown (18D5)	STY2017	-0.463862	7.58343	-2.91757	0.0118661	0.0488372	-4.38795	0.725043
12629	39	11	18	unknown (2K3)	STY2019	0.40143	7.64371	5.7106	6.83e-05	0.000849551	0.888451	1.32082
4853	15	11	18	unknown (2K9)	STY2019	0.322764	7.49952	3.85809	0.00193504	0.0127497	-2.56734	1.25072
2261	7	11	18	unknown (2K11)	STY2021	0.303507	8.9744	4.44625	0.000640162	0.00529103	-1.43401	1.23414
10037	31	11	18	unknown (2K5)	STY2021	0.248813	9.04629	3.44611	0.00426948	0.0231071	-3.36885	1.18823
6473	20	11	18	unknown (2L8)	STY2024	0.424069	7.68389	3.21252	0.0067078	0.0324772	-3.82189	1.34171
11657	36	11	18	unknown (2L4)	STY2026	0.266643	7.35134	4.43942	0.000648302	0.00534818	-1.44703	1.20301
10361	32	11	18	unknown (2L5)	STY2030	0.430152	7.30332	5.1594	0.000176551	0.00185506	-0.100725	1.34738
6384	20	12	13	unknown (13H20)	TY2.23	0.338057	8.36219	4.45343	0.000631722	0.00523119	-1.42034
518	2	14	11	unknown (18N12)	STY2031	0.462027	8.32989	3.5615	0.00341752	0.0195722	-3.14436	1.37748
14519	45	11	15	unknown (9A1)	HCM1.01c	0.336995	7.10927	4.47173	0.000610704	0.00510779	-1.38548
15100	47	16	11	unknown (18G13)	STY2036	0.434692	8.07986	7.88171	2.43e-06	5.28e-05	4.39082	1.35162
7325	23	17	11	unknown (18K19)	STY2038	-0.222621	7.38032	-3.03513	0.00945512	0.041693	-4.16343	0.857007
1615	5	13	18	unknown (2A23)	STY2076	-0.298035	7.02265	-3.16854	0.00730386	0.0345581	-3.90682	0.813359
195	1	15	11	unknown (18A24)	STY2081	0.339617	9.56022	3.55219	0.00347939	0.0198296	-3.16249	1.26542
7971	25	15	11	unknown (18A18)	STY2081	0.314569	8.80169	4.24635	0.000928708	0.00713955	-1.81664	1.24364
8619	27	15	11	unknown (18C18)	STY2082	-0.314107	7.91402	-3.2888	0.00578715	0.0290289	-3.67426	0.804349
196	1	16	11	unknown (18E24)	STY2083	-0.36446	8.30383	-4.08399	0.00126026	0.00908555	-2.12955	0.776759
7972	25	16	11	unknown (18E18)	STY2083	-0.470163	7.67491	-4.68981	0.000409363	0.00370891	-0.97261	0.721883
8620	27	16	11	unknown (18G18)	STY2084	-0.188585	8.99696	-2.91454	0.0119358	0.0489395	-4.39372	0.877466
198	1	18	11	unknown (18M24)	STY2087	0.202051	7.95315	3.19805	0.0068983	0.0331422	-3.84984	1.15033
15423	48	15	11	unknown (18D13)	STY2091	0.257348	9.10789	3.84408	0.00198746	0.0130093	-2.59455	1.19528
15424	48	16	11	unknown (18H13)	STY2094	0.196686	8.97356	3.54548	0.00352463	0.0200193	-3.17554	1.14606
15426	48	18	11	unknown (18P13)	STY2098	-0.251213	8.1306	-4.12443	0.00116771	0.00855606	-2.05146	0.84019
7650	24	18	11	unknown (18P19)	STY2098	-0.395426	8.25015	-6.20574	3.02e-05	0.000433921	1.7428	0.760265
5703	18	15	11	unknown (18B20)	STY2099	-0.237482	8.4045	-3.21725	0.00664671	0.0322411	-3.81275	0.848225
14127	44	15	11	unknown (18D14)	STY2100	0.178418	8.19548	3.17594	0.00720005	0.0343024	-3.89255	1.13164
8984	28	2	14	unknown (10H6)	HCM2.0057c	0.332208	8.43454	4.72144	0.000386471	0.00352837	-0.91311
4407	14	15	11	unknown (18B21)	STY2107	-0.293758	8.85629	-4.15404	0.00110438	0.00819178	-1.99433	0.815774
7457	24	5	1	unknown (39L19)	10Sa_RNA	0.331938	12.8522	5.14778	0.000180198	0.00188883	-0.121978
12183	38	15	11	unknown (18B15)	STY2107	-0.29629	8.65471	-4.99577	0.00023589	0.0023485	-0.401662	0.814344
14491	45	1	14	unknown (10A1)	HCM2.0002c	0.330988	7.14153	3.47634	0.00402743	0.0221747	-3.31006
5055	16	15	11	unknown (18D21)	STY2108	-0.264185	7.56788	-3.63424	0.00297109	0.0176215	-3.00277	0.832669
12831	40	15	11	unknown (18D15)	STY2108	-0.372574	7.81671	-3.49782	0.00386393	0.0215441	-3.26829	0.772403
4408	14	16	11	unknown (18F21)	STY2109	-0.362035	8.06503	-4.88738	0.000286367	0.00274862	-0.602747	0.778066
12832	40	16	11	unknown (18H15)	STY2110	-0.540676	8.18643	-7.99845	2.07e-06	4.67e-05	4.56177	0.687449
5056	16	16	11	unknown (18H21)	STY2110	-0.657716	7.85394	-10.0736	1.48e-07	5.08e-06	7.34089	0.633881
11535	36	15	11	unknown (18D16)	STY2116	0.223167	7.73438	3.70134	0.0026118	0.0160158	-2.87216	1.16729
1815	6	15	11	unknown (18B23)	STY2124	0.562295	10.1001	6.62546	1.55e-05	0.000245338	2.44102	1.47662
9591	30	15	11	unknown (18B17)	STY2124	0.370922	10.7743	7.17759	6.7e-06	0.000121678	3.32334	1.29318
10239	32	15	11	unknown (18D17)	STY2125	0.26094	11.3927	3.67629	0.00274048	0.0165262	-2.92092	1.19826
2463	8	15	11	unknown (18D23)	STY2125	0.243316	11.1057	3.7337	0.00245468	0.0153032	-2.8092	1.18371
1816	6	16	11	unknown (18F23)	STY2126	0.611609	10.3004	8.95297	5.82e-07	1.58e-05	5.89877	1.52796
9592	30	16	11	unknown (18F17)	STY2126	0.476683	10.5864	9.02659	5.3e-07	1.48e-05	5.99757	1.39154
2464	8	16	11	unknown (18H23)	STY2127	0.562335	10.1965	6.91791	9.9e-06	0.000168479	2.91342	1.47666
10240	32	16	11	unknown (18H17)	STY2127	0.544962	10.4105	8.88322	6.36e-07	1.69e-05	5.8046	1.45898
1817	6	17	11	unknown (18J23)	STY2128	0.534053	11.3866	6.8971	1.02e-05	0.000172769	2.88019	1.44799
9593	30	17	11	unknown (18J17)	STY2128	0.2838	11.6184	4.92336	0.000268469	0.00260741	-0.535847	1.2174
10241	32	17	11	unknown (18L17)	STY2129	0.531551	10.2216	8.31743	1.34e-06	3.21e-05	5.02043	1.44548
2465	8	17	11	unknown (18L23)	STY2129	0.508971	10.333	6.62684	1.55e-05	0.00024511	2.44326	1.42303
1818	6	18	11	unknown (18N23)	STY2130	0.698733	11.4092	10.541	8.68e-08	3.19e-06	7.90563	1.62308
9594	30	18	11	unknown (18N17)	STY2130	0.455895	11.6309	7.2601	5.93e-06	0.00010983	3.45174	1.37163
10242	32	18	11	unknown (18P17)	STY2131	0.821625	9.49069	12.7854	8.46e-09	4.31e-07	10.3584	1.7674
2466	8	18	11	unknown (18P23)	STY2131	0.727465	9.48438	8.61379	9.02e-07	2.28e-05	5.43576	1.65573
8295	26	15	11	unknown (18B18)	STY2132	0.767641	9.3522	12.2792	1.39e-08	6.79e-07	9.83939	1.70248
15027	47	15	7	unknown (27C13)	AYGAL2988	0.326854	7.83876	4.45466	0.000630281	0.00522587	-1.41799
5168	16	2	18	unknown (1H9)	STY2133	0.484945	9.23262	10.334	1.1e-07	3.84e-06	7.65805	1.39953
12944	40	2	18	unknown (1H3)	STY2133	0.459688	8.79525	4.5312	0.000547284	0.00469531	-1.27244	1.37524
6125	19	5	17	unknown (3K20)	STY2134	0.349714	9.80699	6.47919	1.95e-05	0.000301282	2.2004	1.27431
13901	43	5	17	unknown (3K14)	STY2134	0.306107	9.20153	3.0811	0.00865071	0.0391209	-4.07521	1.23637
1167	4	15	11	unknown (18D24)	STY2136	0.236922	8.89963	3.79592	0.00217901	0.0139091	-2.68816	1.17848
13731	43	15	7	unknown (27C14)	AYGAL0334	0.32552	7.58364	3.35693	0.00507257	0.026302	-3.54212
8943	28	15	11	unknown (18D18)	STY2136	0.197741	8.84668	3.98699	0.00151422	0.010528	-2.31724	1.1469
1168	4	16	11	unknown (18H24)	STY2138	-0.231783	7.97122	-2.92363	0.0117282	0.0484983	-4.37642	0.851582
522	2	18	11	unknown (18N24)	STY2141	-0.481541	7.32629	-7.6527	3.36e-06	6.81e-05	4.05055	0.716212
8298	26	18	11	unknown (18N18)	STY2141	-0.970429	8.57107	-11.2791	3.87e-08	1.64e-06	8.75721	0.510354
8946	28	18	11	unknown (18P18)	STY2142	-0.241748	8.68105	-3.82604	0.00205714	0.0133526	-2.62962	0.84572
7291	23	1	10	unknown (19C7)	STY2144	-0.294574	8.65993	-5.58106	8.51e-05	0.0010092	0.659505	0.815313
13688	43	8	5	unknown (31G2)	AYSL2228	0.324041	7.66371	4.8515	0.000305452	0.00289362	-0.669599
14421	45	3	10	unknown (19I1)	STY2149	0.436236	7.66725	6.1399	3.36e-05	0.000474414	1.63111	1.35307
6645	21	3	10	unknown (19I7)	STY2149	0.224935	8.01347	5.00779	0.000230896	0.00231462	-0.379457	1.16872
7293	23	3	10	unknown (19K7)	STY2153	0.177785	8.56019	2.93953	0.0113737	0.0474972	-4.34614	1.13115
15070	47	4	10	unknown (19O1)	STY2155	0.210886	9.05493	3.47591	0.00403074	0.0221747	-3.31089	1.1574
5995	19	1	10	unknown (19C8)	STY2158	0.428622	8.4838	6.17398	3.18e-05	0.000451827	1.68901	1.34595
13771	43	1	10	unknown (19C2)	STY2158	0.311724	8.38121	3.98818	0.00151083	0.01051	-2.31495	1.24119
13124	41	2	10	unknown (19E2)	STY2159	1.14685	9.09133	19.1758	5.29e-11	5.75e-09	15.659	2.2143
5348	17	2	10	unknown (19E8)	STY2159	1.081	8.95767	19.1921	5.23e-11	5.75e-09	15.6701	2.1155
13773	43	3	10	unknown (19K2)	STY2162	0.372984	9.34637	3.71846	0.00252744	0.0156376	-2.83884	1.29503
5997	19	3	10	unknown (19K8)	STY2162	0.370717	9.83266	6.9269	9.76e-06	0.000166629	2.92776	1.293
1859	6	5	14	unknown (10B23)	HCM2.0121c	0.321578	8.86792	4.04979	0.00134441	0.00954517	-2.19568
5350	17	4	10	unknown (19M8)	STY2163	0.491408	10.6789	9.30427	3.74e-07	1.11e-05	6.36493	1.40582
13126	41	4	10	unknown (19M2)	STY2163	0.454096	11.0099	8.32365	1.33e-06	3.19e-05	5.02925	1.36992
5998	19	4	10	unknown (19O8)	STY2164	0.748004	12.1132	12.8891	7.66e-09	3.98e-07	10.4625	1.67947
13774	43	4	10	unknown (19O2)	STY2164	0.70605	11.3013	9.63194	2.5e-07	7.92e-06	6.78796	1.63133
5827	18	13	18	unknown (2B20)	STY2167	0.911271	13.4374	5.26238	0.000147391	0.00159211	0.087015	1.8807
13603	42	13	18	unknown (2B14)	STY2167	0.725956	12.0541	4.06632	0.00130305	0.00933235	-2.16372	1.654
4052	13	2	10	unknown (19E9)	STY2168	0.71896	12.5838	7.21662	6.32e-06	0.000116291	3.38419	1.646
11828	37	2	10	unknown (19E3)	STY2168	0.639751	12.8294	4.6694	0.000424874	0.00381775	-1.01105	1.55806
4700	15	2	10	unknown (19G9)	STY2169	1.05441	11.1765	18.9728	6.06e-11	6.34e-09	15.5188	2.07687
12476	39	2	10	unknown (19G3)	STY2169	1.04111	10.8067	14.5112	1.77e-09	1.12e-07	11.9999	2.05781
11829	37	3	10	unknown (19I3)	STY2170	0.959799	10.3586	16.9033	2.62e-10	2.17e-08	13.9985	1.94504
4053	13	3	10	unknown (19I9)	STY2170	0.946266	10.3099	16.2097	4.44e-10	3.4e-08	13.4481	1.92688
12477	39	3	10	unknown (19K3)	STY2171	0.215541	7.69673	3.71338	0.00255217	0.0157312	-2.84872	1.16114
11181	35	3	10	unknown (19K4)	STY2179	0.15687	9.15736	3.50223	0.00383115	0.0214165	-3.25969	1.11487
2758	9	4	10	unknown (19M10)	STY2180	0.387564	9.05232	5.63814	7.72e-05	0.000931364	0.760667	1.30818
11783	37	11	7	unknown (27A3)	SBG0126	0.316934	7.92897	3.46164	0.00414334	0.0225874	-3.33865
10534	33	4	10	unknown (19M4)	STY2180	0.386086	9.05985	5.69129	7.06e-05	0.000868838	0.854466	1.30684
1461	5	3	10	unknown (19I11)	STY2186	0.255418	9.22143	3.30492	0.00560934	0.0282996	-3.643	1.19368
7251	23	15	7	unknown (27C19)	AYGAL2988	0.316731	8.08917	4.34221	0.000776524	0.00615018	-1.63276
9237	29	3	10	unknown (19I5)	STY2186	0.203372	9.01556	3.2651	0.00605868	0.0300797	-3.72016	1.15139
9238	29	4	10	unknown (19M5)	STY2188	0.559436	8.73846	9.14647	4.55e-07	1.31e-05	6.15718	1.47369
1462	5	4	10	unknown (19M11)	STY2188	0.481995	8.73847	5.94361	4.63e-05	0.000620182	1.29462	1.39667
7615	24	1	10	unknown (19D7)	STY2203	-1.25073	8.72248	-6.32704	2.48e-05	0.000367162	1.94704	0.420235
14017	44	13	5	unknown (31L14)	AYSL2248	0.315757	9.38841	4.18056	0.00105067	0.00787824	-1.94323
15391	48	1	10	unknown (19D1)	STY2203	-1.29065	8.49721	-5.97913	4.37e-05	0.000592164	1.3559	0.408765
7616	24	2	10	unknown (19H7)	STY2205	0.224971	7.87026	4.46275	0.000620928	0.00516467	-1.40259	1.16875
7617	24	3	10	unknown (19L7)	STY2208	0.238432	10.0556	5.37128	0.000121968	0.00135552	0.284114	1.17971
7618	24	4	10	unknown (19P7)	STY2213	0.248149	8.33294	3.67648	0.00273947	0.0165262	-2.92055	1.18768
5912	19	8	5	unknown (31G8)	AYSL2228	0.315281	8.09433	4.33425	0.000788121	0.00622321	-1.648
15394	48	4	10	unknown (19P1)	STY2213	0.203883	7.70177	3.43366	0.00437337	0.0235138	-3.39305	1.15179
5671	18	1	10	unknown (19B8)	STY2214	0.244855	8.31465	3.33225	0.00532056	0.0272736	-3.59002	1.18497
14098	44	4	10	unknown (19P2)	STY2223	0.170887	7.79938	3.23011	0.00648324	0.0316239	-3.78788	1.12575
5023	16	1	10	unknown (19D9)	STY2225	0.20283	8.06821	3.56317	0.0034065	0.0195177	-3.1411	1.15095
11503	36	1	10	unknown (19D4)	STY2235	0.767208	8.14459	10.612	8.01e-08	3.01e-06	7.98968	1.70197
3727	12	1	10	unknown (19D10)	STY2235	0.668377	8.26148	9.49911	2.94e-07	9.1e-06	6.61782	1.58928
3080	10	2	10	unknown (19F10)	STY2236	-0.197895	7.16384	-3.03794	0.0094039	0.041509	-4.15805	0.871821
10856	34	2	10	unknown (19F4)	STY2236	-0.344064	7.13929	-2.99734	0.0101718	0.0438095	-4.23579	0.787819
3730	12	4	10	unknown (19P10)	STY2241	-0.683566	7.99761	-10.765	6.76e-08	2.6e-06	8.16908	0.622624
11506	36	4	10	unknown (19P4)	STY2241	-0.723711	7.73569	-7.18921	6.59e-06	0.000120098	3.34148	0.605538
9562	30	4	10	unknown (19N5)	STY2248	0.172242	7.74012	3.78924	0.00220702	0.0140536	-2.70115	1.12681
7295	23	5	10	unknown (19C19)	STY2259	0.261101	7.54839	3.52187	0.00368874	0.0207533	-3.22148	1.19839
15072	47	6	10	unknown (19G13)	STY2261	-0.159081	7.96824	-3.04261	0.0093194	0.0413123	-4.1491	0.895595
7296	23	6	10	unknown (19G19)	STY2261	-0.424961	8.43136	-3.48585	0.00395418	0.0218985	-3.29156	0.744859
6000	19	6	10	unknown (19G20)	STY2270	-0.22418	9.43397	-3.38187	0.00483375	0.0254355	-3.4937	0.856081
13129	41	7	10	unknown (19I14)	STY2271	-0.191298	10.2313	-3.71761	0.00253157	0.0156422	-2.8405	0.875817
13130	41	8	10	unknown (19M14)	STY2277	-0.245958	7.54133	-3.7968	0.00217536	0.0139091	-2.68646	0.843255
4055	13	5	10	unknown (19A21)	STY2279	0.214055	8.85554	3.14029	0.00771439	0.0361219	-3.9613	1.15994
4703	15	5	10	unknown (19C21)	STY2280	0.218686	7.96022	3.80166	0.00215523	0.0138248	-2.67701	1.16367
4056	13	6	10	unknown (19E21)	STY2281	-0.254109	7.43382	-2.97643	0.0105914	0.0451555	-4.27576	0.838505
12482	39	8	10	unknown (19O15)	STY2286	-0.196852	7.94328	-3.93534	0.0016703	0.0114131	-2.41738	0.872452
14564	45	2	18	unknown (1E1)	STY2289	0.330896	7.94727	3.06431	0.00893624	0.0400251	-4.10745	1.25779
6788	21	2	18	unknown (1E7)	STY2289	0.198516	8.59773	3.2726	0.00597142	0.0297594	-3.70564	1.14752
9688	30	4	17	unknown (3F17)	STY2291	-0.314757	8.19712	-5.94048	4.66e-05	0.000622762	1.2892	0.803987
9689	30	5	17	unknown (3J17)	STY2293	-0.161963	8.19182	-3.105	0.0082597	0.0378098	-4.02925	0.893808
1939	6	13	18	unknown (2B23)	STY2298	-0.498092	9.6368	-7.46516	4.4e-06	8.46e-05	3.76698	0.708043
9715	30	13	18	unknown (2B17)	STY2298	-0.5762	9.55957	-9.67201	2.39e-07	7.62e-06	6.83893	0.670728
618	2	6	17	unknown (3N24)	STY2303	0.460072	8.34118	4.48725	0.00059346	0.00499297	-1.35596	1.37561
9889	31	7	10	unknown (19K17)	STY2316	-0.473327	6.90625	-3.23394	0.00643542	0.031461	-3.78048	0.720302
7943	25	5	10	unknown (19A18)	STY2319	0.227292	7.67163	3.0063	0.00999714	0.0432813	-4.21865	1.17064
8592	27	6	10	unknown (19G18)	STY2322	-0.28307	7.71839	-3.24894	0.00625127	0.0307628	-3.75146	0.82184
169	1	7	10	unknown (19I24)	STY2323	-0.288476	7.95912	-3.26467	0.00606379	0.0300823	-3.721	0.818766
170	1	8	10	unknown (19M24)	STY2326	0.185671	7.91926	2.99997	0.0101203	0.0436703	-4.23077	1.13735
7619	24	5	10	unknown (19D19)	STY2329	0.674789	8.59678	10.2254	1.24e-07	4.31e-06	7.52655	1.59636
15395	48	5	10	unknown (19D13)	STY2329	0.40151	7.84925	5.65779	7.47e-05	0.000908887	0.795391	1.32089
7621	24	7	10	unknown (19L19)	STY2333	0.17641	9.66663	3.24882	0.00625266	0.0307628	-3.75168	1.13007
7718	24	14	15	unknown (9P7)	HCM1.232c	0.308941	7.35684	3.4093	0.00458411	0.0244262	-3.4404
15398	48	8	10	unknown (19P13)	STY2335	-0.344836	7.73022	-5.42145	0.000111843	0.00126228	0.374402	0.787398
7622	24	8	10	unknown (19P19)	STY2335	-0.370533	7.98624	-5.69	7.07e-05	0.000868838	0.852193	0.773496
5676	18	6	10	unknown (19F20)	STY2338	0.199185	7.56453	3.78306	0.0022333	0.0141865	-2.71318	1.14805
5678	18	8	10	unknown (19N20)	STY2342	-0.291373	7.12016	-3.68344	0.00270312	0.0163839	-2.90701	0.817124
13454	42	8	10	unknown (19N14)	STY2342	-0.38552	7.26264	-4.79361	0.000339081	0.00315396	-0.777756	0.765503
7447	23	13	18	unknown (2C19)	STY2349	0.393876	8.07554	3.93793	0.00166211	0.0113659	-2.41236	1.31392
15223	47	13	18	unknown (2C13)	STY2349	0.303686	7.53359	3.17033	0.00727859	0.0345368	-3.90337	1.23429
10860	34	6	10	unknown (19F16)	STY2355	-0.384626	7.00332	-4.02437	0.00141066	0.00992392	-2.24486	0.765977
6800	21	14	18	unknown (2E19)	STY2364	0.361389	7.73848	3.47661	0.00402531	0.0221747	-3.30954	1.28466
14576	45	14	18	unknown (2E13)	STY2364	0.314821	7.4903	3.00158	0.0100887	0.0435769	-4.22767	1.24386
8915	28	5	10	unknown (19D18)	STY2375	-0.379505	8.23948	-3.29682	0.00569799	0.0286695	-3.65871	0.768701
8916	28	6	10	unknown (19H18)	STY2377	-0.324862	9.27101	-6.66538	1.46e-05	0.000233392	2.50618	0.798375
4179	13	3	17	unknown (3A21)	STY2381	0.400091	7.92349	5.4017	0.000115718	0.00129596	0.338912	1.31959
11955	37	3	17	unknown (3A15)	STY2381	0.269427	7.7316	3.43099	0.00439596	0.0235772	-3.39824	1.20533
7307	23	17	10	unknown (21C7)	STY2384	-0.266724	8.04289	-3.43514	0.00436087	0.0234659	-3.39017	0.831205
13105	41	1	9	unknown (21I2)	STY2396	0.25245	8.23241	4.46411	0.000619365	0.00515495	-1.39999	1.19123
11843	37	17	10	unknown (21A3)	STY2400	0.367575	7.76422	4.9556	0.000253423	0.00248533	-0.476039	1.29018
4067	13	17	10	unknown (21A9)	STY2400	0.286977	7.79144	5.0118	0.000229252	0.00230522	-0.372039	1.22008
12491	39	17	10	unknown (21C3)	STY2401	0.179855	7.62315	3.43921	0.00432677	0.0233496	-3.38227	1.13277
11844	37	18	10	unknown (21E3)	STY2402	0.33146	8.65718	5.00325	0.000232771	0.00232451	-0.387847	1.25829
4716	15	18	10	unknown (21G9)	STY2404	-0.172388	8.20882	-3.43677	0.00434723	0.0234407	-3.38702	0.887372
12492	39	18	10	unknown (21G3)	STY2404	-0.177672	7.92146	-3.90709	0.00176253	0.0118644	-2.47219	0.884129
4033	13	1	9	unknown (21I9)	STY2405	0.249844	8.12423	3.4529	0.00421388	0.0228913	-3.35566	1.18908
11809	37	1	9	unknown (21I3)	STY2405	0.234638	8.11188	3.37932	0.00485762	0.0254811	-3.49865	1.17661
12457	39	1	9	unknown (21K3)	STY2406	0.341246	8.58333	7.48639	4.26e-06	8.24e-05	3.7993	1.26685
4681	15	1	9	unknown (21K9)	STY2406	0.234098	8.69265	4.89458	0.000282688	0.00272638	-0.589345	1.17617
11810	37	2	9	unknown (21M3)	STY2407	0.254216	7.92258	4.29019	0.000855613	0.00667164	-1.73245	1.19269
4034	13	2	9	unknown (21M9)	STY2407	0.214258	7.97763	3.28363	0.00584535	0.0292759	-3.68428	1.16011
12458	39	2	9	unknown (21O3)	STY2408	0.503082	8.29918	8.47683	1.08e-06	2.67e-05	5.24508	1.41724
4682	15	2	9	unknown (21O9)	STY2408	0.391526	8.31734	6.3684	2.33e-05	0.000349231	2.01624	1.31178
3419	11	17	10	unknown (21C10)	STY2410	0.320236	7.5807	5.83133	5.58e-05	0.000722795	1.09981	1.24853
10548	33	18	10	unknown (21E4)	STY2411	0.341804	7.93719	5.69407	7.03e-05	0.000867785	0.859353	1.26734
2772	9	18	10	unknown (21E10)	STY2411	0.291746	7.92416	5.11329	0.0001915	0.00198505	-0.185196	1.22412
11196	35	18	10	unknown (21G4)	STY2412	0.362707	7.56387	5.64137	7.68e-05	0.000928466	0.766372	1.28584
3420	11	18	10	unknown (21G10)	STY2412	0.359041	7.76831	4.38751	0.000713792	0.00575991	-1.5461	1.28257
4825	15	1	17	unknown (3K9)	STY2414	0.269933	8.05926	3.07824	0.00869872	0.0392561	-4.08071	1.20575
12601	39	1	17	unknown (3K3)	STY2414	0.163924	7.92019	3.571	0.00335552	0.0192593	-3.12586	1.12033
3385	11	1	9	unknown (21K10)	STY2416	0.159401	9.09664	3.24966	0.00624249	0.0307474	-3.75005	1.11682
11161	35	1	9	unknown (21K4)	STY2416	0.142418	8.99408	3.00917	0.00994189	0.0431146	-4.21316	1.10375
9899	31	17	10	unknown (21C5)	STY2421	0.903848	8.72872	14.2611	2.2e-09	1.33e-07	11.7733	1.87105
2123	7	17	10	unknown (21C11)	STY2421	0.626426	8.86709	7.95147	2.21e-06	4.93e-05	4.49319	1.54374
9252	29	18	10	unknown (21E5)	STY2422	0.715282	7.99446	9.91403	1.79e-07	5.95e-06	7.14337	1.6418
1476	5	18	10	unknown (21E11)	STY2422	0.39028	8.17571	4.85437	0.000303876	0.00288465	-0.664237	1.31065
2124	7	18	10	unknown (21G11)	STY2424	1.11439	10.3984	16.2529	4.29e-10	3.31e-08	13.4831	2.16504
9900	31	18	10	unknown (21G5)	STY2424	0.908311	10.75	14.3713	2e-09	1.22e-07	11.8736	1.87685
1442	5	2	9	unknown (21M11)	STY2427	0.221414	8.93564	3.0122	0.00988376	0.0429609	-4.20736	1.16588
2090	7	2	9	unknown (21O11)	STY2428	0.42242	10.374	7.26841	5.86e-06	0.000108648	3.46462	1.34017
9866	31	2	9	unknown (21O5)	STY2428	0.316959	10.6438	5.91084	4.89e-05	0.000649348	1.23793	1.2457
7921	25	1	9	unknown (21I6)	STY2434	-0.25765	7.96402	-3.53437	0.00360095	0.0203556	-3.19716	0.83645
145	1	1	9	unknown (21I12)	STY2434	-0.31622	8.34212	-3.5826	0.00328144	0.0189337	-3.1033	0.803171
7922	25	2	9	unknown (21M6)	STY2436	0.191572	8.73706	2.9214	0.0117788	0.0486462	-4.38067	1.14201
15407	48	17	10	unknown (21D1)	STY2439	0.215186	8.02314	3.75771	0.00234433	0.0147557	-2.76248	1.16085
15408	48	18	10	unknown (21H1)	STY2442	0.181201	8.32208	3.18926	0.00701671	0.0335744	-3.86682	1.13383
7598	24	2	9	unknown (21P7)	STY2447	-0.145305	8.79474	-2.96721	0.0107816	0.0457102	-4.29336	0.904188
13464	42	18	10	unknown (21F2)	STY2450	0.503617	9.56252	7.15384	6.94e-06	0.000125527	3.28622	1.41776
5688	18	18	10	unknown (21F8)	STY2450	0.46583	9.75294	7.7863	2.78e-06	5.84e-05	4.24986	1.38111
12167	38	17	10	unknown (21B3)	STY2456	0.751942	8.17136	9.34149	3.57e-07	1.07e-05	6.41356	1.68406
4391	14	17	10	unknown (21B9)	STY2456	0.538517	8.24441	8.61174	9.05e-07	2.29e-05	5.43293	1.45248
12815	40	17	10	unknown (21D3)	STY2458	0.197897	8.56885	3.08225	0.00863151	0.0391016	-4.07301	1.14702
4357	14	1	9	unknown (21J9)	STY2461	-0.330707	8.50832	-4.6332	0.000453905	0.00404528	-1.07934	0.795147
4358	14	2	9	unknown (21N9)	STY2463	-0.195303	8.47836	-3.30934	0.00556163	0.0281636	-3.63444	0.873389
10871	34	17	10	unknown (21B4)	STY2466	-0.332175	7.22557	-4.43829	0.00064967	0.00535609	-1.4492	0.794338
3062	10	2	9	unknown (21N10)	STY2474	1.93155	9.47474	19.5217	4.21e-11	4.84e-09	15.8945	3.81464
10838	34	2	9	unknown (21N4)	STY2474	1.91752	9.67236	26.104	1.01e-12	2.13e-10	19.7031	3.77773
11486	36	2	9	unknown (21P4)	STY2475	1.96367	9.0849	21.0096	1.65e-11	2.07e-09	16.8614	3.90054
3710	12	2	9	unknown (21P10)	STY2475	1.94721	9.22175	26.771	7.27e-13	1.56e-10	20.0305	3.85629
9575	30	17	10	unknown (21B5)	STY2476	1.80431	8.46532	22.8742	5.53e-12	8.32e-10	17.9784	3.49261
1799	6	17	10	unknown (21B11)	STY2476	0.836262	8.46564	8.05237	1.92e-06	4.38e-05	4.64016	1.78542
10223	32	17	10	unknown (21D5)	STY2478	1.95937	9.48094	34.2958	2.91e-14	1.73e-11	23.1921	3.88893
2447	8	17	10	unknown (21D11)	STY2478	1.63191	9.72995	11.6275	2.68e-08	1.2e-06	9.14319	3.09923
9541	30	1	9	unknown (21J5)	STY2481	3.4602	9.71995	32.8243	5.16e-14	2.14e-11	22.6409	11.0059
1765	6	1	9	unknown (21J11)	STY2481	2.99144	9.61523	24.6787	2.08e-12	3.84e-10	18.9718	7.95268
10189	32	1	9	unknown (21L5)	STY2482	3.01465	9.5914	31.7307	8.01e-14	2.84e-11	22.2121	8.08163
2413	8	1	9	unknown (21L11)	STY2482	2.77332	9.66599	18.1042	1.1e-10	1.02e-08	14.9016	6.83682
9542	30	2	9	unknown (21N5)	STY2483	1.92542	8.1038	18.4021	8.93e-11	8.53e-09	15.1165	3.79848
1766	6	2	9	unknown (21N11)	STY2483	1.33014	8.49738	11.1841	4.28e-08	1.77e-06	8.65023	2.51428
10190	32	2	9	unknown (21P5)	STY2484	2.01836	8.73272	32.4963	5.88e-14	2.26e-11	22.5141	4.05124
2414	8	2	9	unknown (21P11)	STY2484	1.54145	8.81569	12.2965	1.36e-08	6.7e-07	9.85741	2.91087
8279	26	17	10	unknown (21B6)	STY2485	2.52612	9.23252	25.4354	1.41e-12	2.84e-10	19.3656	5.76022
503	2	17	10	unknown (21B12)	STY2485	1.56896	7.715	8.63108	8.82e-07	2.25e-05	5.45967	2.96692
8927	28	17	10	unknown (21D6)	STY2486	1.53947	8.47945	9.73515	2.21e-07	7.15e-06	6.91892	2.90688
1151	4	17	10	unknown (21D12)	STY2486	1.46721	8.7705	9.01156	5.4e-07	1.49e-05	5.97745	2.76486
8280	26	18	10	unknown (21F6)	STY2487	1.58242	8.87444	14.7071	1.5e-09	9.72e-08	12.1747	2.99472
8928	28	18	10	unknown (21H6)	STY2488	-0.187473	8.4285	-3.14658	0.00762101	0.0357614	-3.94917	0.878143
8894	28	2	9	unknown (21P6)	STY2492	-0.221373	8.26739	-3.48855	0.00393365	0.021831	-3.28632	0.857749
1118	4	2	9	unknown (21P12)	STY2492	-0.225691	8.2176	-3.77175	0.00228216	0.0144618	-2.73518	0.855185
2884	9	4	17	unknown (3E22)	STY2493	-5.10119	11.0096	-43.9824	1.13e-15	1.76e-12	26.2211	0.0291333
10660	33	4	17	unknown (3E16)	STY2493	-5.12335	11.3924	-44.5009	9.72e-16	1.76e-12	26.3589	0.0286891
6627	21	3	9	unknown (21A19)	STY2494	-0.23442	7.55864	-3.95881	0.00159743	0.0109783	-2.37186	0.850027
14403	45	3	9	unknown (21A13)	STY2494	-0.315158	7.86808	-4.64128	0.000447252	0.00399415	-1.06409	0.803763
2305	8	1	3	unknown (34L23)	STY2495	0.405488	9.19929	5.22676	0.000156861	0.00167506	0.0222278	1.32454
10081	32	1	3	unknown (34L17)	STY2495	0.246682	9.5894	4.54957	0.000529106	0.0045693	-1.2376	1.18648
2902	9	4	18	unknown (1M10)	STY2496	0.400219	8.37867	4.61078	0.000472909	0.00417486	-1.1217	1.31971
10678	33	4	18	unknown (1M4)	STY2496	0.323292	8.21812	4.58047	0.000499917	0.00437202	-1.17904	1.25118
7028	22	8	13	unknown (13F7)	PSLTccdA	0.287525	7.48791	4.52766	0.00055086	0.0047199	-1.27916
7278	23	6	9	unknown (21O19)	STY2506	-0.347808	8.10079	-7.14053	7.08e-06	0.00012716	3.26539	0.785777
13109	41	5	9	unknown (21I14)	STY2511	-0.158766	11.4609	-2.91721	0.0118744	0.0488558	-4.38863	0.895791
5981	19	5	9	unknown (21K20)	STY2512	-0.13827	11.5403	-2.91759	0.0118656	0.0488372	-4.38791	0.908608
5334	17	6	9	unknown (21M20)	STY2513	-0.17898	11.0744	-3.05678	0.00906737	0.0405016	-4.12191	0.883327
13110	41	6	9	unknown (21M14)	STY2513	-0.219361	11.2375	-4.54715	0.000531463	0.00458663	-1.24218	0.858946
13758	43	6	9	unknown (21O14)	STY2514	-0.280156	10.5486	-5.30134	0.000137712	0.00150119	0.157703	0.823502
5982	19	6	9	unknown (21O20)	STY2514	-0.403092	10.7643	-7.99418	2.08e-06	4.69e-05	4.55555	0.756236
11811	37	3	9	unknown (21A15)	STY2515	-0.201182	11.6764	-3.07467	0.00875893	0.0394197	-4.08756	0.869837
4035	13	3	9	unknown (21A21)	STY2515	-0.169746	11.5526	-2.96307	0.0108682	0.0459583	-4.30127	0.888999
4686	15	6	9	unknown (21O21)	STY2524	-0.433518	8.23331	-7.59857	3.63e-06	7.25e-05	3.96917	0.740454
12462	39	6	9	unknown (21O15)	STY2524	-0.495006	7.98363	-9.43397	3.19e-07	9.7e-06	6.53372	0.709559
11163	35	3	9	unknown (21C16)	STY2526	-0.242705	7.24853	-3.34303	0.00521071	0.0267944	-3.56909	0.845159
3387	11	3	9	unknown (21C22)	STY2526	-0.394942	7.72799	-4.29708	0.00084469	0.00660614	-1.71925	0.76052
1619	5	17	18	unknown (3A11)	STY2527	0.460772	8.01191	5.99338	4.27e-05	0.000579043	1.38043	1.37628
9395	29	17	18	unknown (3A5)	STY2527	0.44438	7.8703	6.14428	3.34e-05	0.000471561	1.63856	1.36073
4177	13	1	17	unknown (3I9)	STY2528	0.385574	7.94323	3.76783	0.00229934	0.0145285	-2.7428	1.30638
11953	37	1	17	unknown (3I3)	STY2528	0.369511	7.9037	3.7211	0.00251466	0.0155659	-2.8337	1.29191
4859	15	17	18	unknown (3C9)	STY2529	0.224077	8.8349	2.96055	0.0109212	0.0461243	-4.30607	1.16803
5818	18	4	18	unknown (1N8)	STY2530	0.355089	8.01272	4.07773	0.00127525	0.00917269	-2.14165	1.27906
13594	42	4	18	unknown (1N2)	STY2530	0.311478	7.82489	3.90503	0.00176946	0.0119039	-2.47619	1.24098
9620	30	8	13	unknown (13F5)	PSLTorf5	0.283871	7.53055	4.83012	0.000317453	0.00298356	-0.709512
2251	7	1	18	unknown (1C11)	STY2531	0.390963	9.25695	4.67295	0.000422131	0.00379831	-1.00436	1.31127
10027	31	1	18	unknown (1C5)	STY2531	0.296526	9.20002	4.13501	0.00114467	0.00842857	-2.03105	1.22818
292	1	4	17	unknown (3E24)	STY2532	0.239812	8.36681	3.70407	0.00259815	0.0159677	-2.86684	1.18084
8068	25	4	17	unknown (3E18)	STY2532	0.290921	8.14483	2.93053	0.011573	0.0480385	-4.36328	1.22342
2254	7	4	18	unknown (1O11)	STY2534	0.376228	9.51554	7.53503	3.97e-06	7.79e-05	3.87315	1.29794
10030	31	4	18	unknown (1O5)	STY2534	0.292936	9.50157	4.57005	0.000509566	0.00444749	-1.19877	1.22513
11164	35	4	9	unknown (21G16)	STY2536	-0.151069	7.84743	-3.07677	0.00872342	0.0393139	-4.08352	0.900583
3388	11	4	9	unknown (21G22)	STY2536	-0.198072	8.052	-4.13354	0.00114783	0.00844036	-2.03387	0.871715
2742	9	6	9	unknown (21M22)	STY2540	-0.183481	8.05113	-2.90577	0.0121395	0.0495263	-4.41039	0.880576
1443	5	3	9	unknown (21A23)	STY2542	0.305729	9.19973	4.48694	0.000593802	0.00499297	-1.35655	1.23604
9219	29	3	9	unknown (21A17)	STY2542	0.241402	9.07389	3.43119	0.00439432	0.0235772	-3.39786	1.18214
9867	31	3	9	unknown (21C17)	STY2543	0.294628	9.38587	5.07289	0.000205687	0.00210857	-0.259429	1.22657
2091	7	3	9	unknown (21C23)	STY2543	0.214404	9.1729	4.04516	0.00135622	0.00960806	-2.20463	1.16022
2092	7	4	9	unknown (21G23)	STY2545	0.732366	10.979	7.70894	3.1e-06	6.39e-05	4.13473	1.66136
9868	31	4	9	unknown (21G17)	STY2545	0.509392	11.1897	6.49343	1.91e-05	0.000294943	2.22395	1.42345
1446	5	6	9	unknown (21M23)	STY2548	0.25548	9.96166	3.00407	0.0100404	0.0434235	-4.22292	1.19373
2094	7	6	9	unknown (21O23)	STY2549	0.237203	9.59988	4.21855	0.000978363	0.00745127	-1.87009	1.17871
1844	6	8	13	unknown (13F11)	PSLTorf5	0.281595	7.58998	3.50186	0.00383388	0.0214226	-3.26041
9870	31	6	9	unknown (21O17)	STY2549	0.207738	9.56998	3.13407	0.00780791	0.0363906	-3.97329	1.15488
7923	25	3	9	unknown (21A18)	STY2550	0.368778	9.61957	5.12517	0.000187525	0.00195158	-0.163402	1.29126
147	1	3	9	unknown (21A24)	STY2550	0.368139	9.77583	3.29914	0.0056725	0.0285632	-3.65422	1.29069
7924	25	4	9	unknown (21E18)	STY2552	0.476522	9.52166	4.95723	0.000252685	0.00248533	-0.473014	1.39139
148	1	4	9	unknown (21E24)	STY2552	0.442656	9.59542	4.18282	0.00104621	0.00785475	-1.93887	1.3591
8572	27	4	9	unknown (21G18)	STY2553	0.224585	10.0358	3.30171	0.00564429	0.0284321	-3.64923	1.16844
149	1	5	9	unknown (21I24)	STY2554	0.40699	9.39736	4.04978	0.00134443	0.00954517	-2.19569	1.32592
7925	25	5	9	unknown (21I18)	STY2554	0.392246	8.44016	5.0537	0.000212803	0.00216474	-0.294752	1.31244
797	3	5	9	unknown (21K24)	STY2555	0.505672	9.25739	4.68567	0.00041246	0.0037318	-0.9804	1.41978
8573	27	5	9	unknown (21K18)	STY2555	0.400045	9.66919	5.90415	4.95e-05	0.000653332	1.22634	1.31955
150	1	6	9	unknown (21M24)	STY2556	0.607804	10.2	6.66938	1.45e-05	0.000232234	2.51268	1.52394
7926	25	6	9	unknown (21M18)	STY2556	0.550629	10.2459	10.4473	9.65e-08	3.47e-06	7.79404	1.46472
798	3	6	9	unknown (21O24)	STY2557	0.621979	8.96388	5.76858	6.2e-05	0.000780344	0.990192	1.53898
8574	27	6	9	unknown (21O18)	STY2557	0.556252	9.17262	7.6444	3.4e-06	6.88e-05	4.03811	1.47044
6951	22	3	9	unknown (21B19)	STY2558	0.78075	9.07149	9.77043	2.12e-07	6.89e-06	6.96344	1.71802
14727	46	3	9	unknown (21B13)	STY2558	0.694477	8.74265	9.66351	2.41e-07	7.66e-06	6.82813	1.6183
15375	48	3	9	unknown (21D13)	STY2560	-0.452409	8.15302	-4.67438	0.000421033	0.00379364	-1.00166	0.730821
14018	44	14	5	unknown (31P14)	AYSL0081	0.279537	8.34154	3.48748	0.00394173	0.0218527	-3.28839
7599	24	3	9	unknown (21D19)	STY2560	-0.538103	8.33733	-9.32363	3.65e-07	1.09e-05	6.39024	0.688676
14729	46	5	9	unknown (21J13)	STY2563	0.176671	7.99611	3.20337	0.00682771	0.0328876	-3.83958	1.13027
6954	22	6	9	unknown (21N19)	STY2565	0.273852	9.47379	5.21093	0.00016127	0.00171515	-0.00660302	1.20903
14730	46	6	9	unknown (21N13)	STY2565	0.22462	9.14005	3.87506	0.00187343	0.0124313	-2.53438	1.16847
7602	24	6	9	unknown (21P19)	STY2566	0.293077	8.63546	4.17016	0.00107141	0.00799252	-1.96327	1.22525
13431	42	3	9	unknown (21B14)	STY2567	-0.460787	8.71387	-6.41737	2.15e-05	0.000327595	2.09784	0.72659
5655	18	3	9	unknown (21B20)	STY2567	-0.543724	8.93557	-8.47858	1.08e-06	2.67e-05	5.24754	0.685998
14079	44	3	9	unknown (21D14)	STY2568	-0.251039	8.1335	-3.48509	0.00396001	0.0219123	-3.29305	0.840291
6303	20	3	9	unknown (21D20)	STY2568	-0.466478	8.24592	-6.8261	1.14e-05	0.00018984	2.76635	0.723729
12138	38	6	9	unknown (21N15)	STY2581	0.28995	7.90787	5.62756	7.86e-05	0.000945208	0.741951	1.2226
5010	16	6	9	unknown (21P21)	STY2582	0.236085	8.2558	3.6947	0.00264533	0.0161533	-2.88509	1.17779
10839	34	3	9	unknown (21B16)	STY2583	0.278763	8.06562	5.608	8.13e-05	0.000973532	0.707309	1.21315
11487	36	3	9	unknown (21D16)	STY2584	0.217053	7.92615	3.90862	0.00175741	0.0118415	-2.46922	1.16236
10840	34	4	9	unknown (21F16)	STY2585	1.14174	7.73781	10.5207	8.88e-08	3.24e-06	7.88155	2.20647
3064	10	4	9	unknown (21F22)	STY2585	0.943204	7.84763	9.44907	3.13e-07	9.59e-06	6.55325	1.92279
9543	30	3	9	unknown (21B17)	STY2591	-0.247777	8.28186	-3.42715	0.00442876	0.0237336	-3.40572	0.842193
2415	8	3	9	unknown (21D23)	STY2592	-0.156631	8.19252	-3.07374	0.00877476	0.0394638	-4.08935	0.897118
10191	32	3	9	unknown (21D17)	STY2592	-0.18366	8.09789	-2.98943	0.0103286	0.0443641	-4.25092	0.880467
8895	28	3	9	unknown (21D18)	STY2601	-0.162157	8.31681	-3.25012	0.00623701	0.0307468	-3.74917	0.893688
1120	4	4	9	unknown (21H24)	STY2603	0.431113	9.3762	4.73157	0.000379423	0.00347128	-0.894074	1.34827
8896	28	4	9	unknown (21H18)	STY2603	0.384798	9.52754	7.57468	3.75e-06	7.46e-05	3.93313	1.30568
1121	4	5	9	unknown (21L24)	STY2605	-0.212887	7.83433	-3.69927	0.00262223	0.0160647	-2.8762	0.862809
15055	47	7	9	unknown (22C1)	STY2609	0.217298	9.52534	4.36505	0.00074421	0.0059446	-1.58904	1.16255
7279	23	7	9	unknown (22C7)	STY2609	0.19921	9.35908	3.45596	0.00418902	0.0227941	-3.3497	1.14807
14410	45	10	9	unknown (22M1)	STY2615	0.193706	7.83976	4.01019	0.00144906	0.0101396	-2.27231	1.1437
13112	41	8	9	unknown (22E2)	STY2619	0.220378	7.96985	2.94678	0.0112156	0.0470622	-4.33233	1.16504
5984	19	8	9	unknown (22G8)	STY2620	0.664321	8.02786	8.52276	1.02e-06	2.54e-05	5.30927	1.58482
13760	43	8	9	unknown (22G2)	STY2620	0.400999	7.78329	4.77693	0.000349469	0.00323568	-0.808989	1.32042
13113	41	9	9	unknown (22I2)	STY2621	1.16679	7.90986	13.4011	4.75e-09	2.62e-07	10.9658	2.24512
5337	17	9	9	unknown (22I8)	STY2621	1.05876	8.33851	9.57233	2.69e-07	8.45e-06	6.71183	2.08314
6242	20	14	5	unknown (31P20)	AYSL0081	0.2738	8.36843	3.46273	0.00413464	0.0225733	-3.33654
13761	43	9	9	unknown (22K2)	STY2622	0.285438	9.45424	3.29601	0.00570689	0.0287033	-3.66027	1.21878
5985	19	9	9	unknown (22K8)	STY2622	0.184096	9.95542	3.80679	0.00213422	0.0137168	-2.66704	1.13611
5476	17	4	17	unknown (3E20)	STY2623	0.783395	7.84613	7.94662	2.22e-06	4.94e-05	4.48608	1.72118
13252	41	4	17	unknown (3E14)	STY2623	0.553377	7.69624	4.86151	0.0003	0.00285852	-0.65094	1.46752
5504	17	14	18	unknown (2E20)	STY2626	0.190063	7.0822	2.97318	0.0106579	0.0453176	-4.28196	1.14081
12466	39	10	9	unknown (22O3)	STY2635	0.231168	7.79532	4.25471	0.000914287	0.00704523	-1.80057	1.17378
2745	9	9	9	unknown (22I10)	STY2642	0.356133	8.38408	6.11107	3.52e-05	0.000493991	1.58201	1.27999
10521	33	9	9	unknown (22I4)	STY2642	0.327989	8.4635	3.30828	0.00557303	0.0281816	-3.63649	1.25526
15233	48	5	1	unknown (39L13)	10Sa_RNA	0.270985	13.0658	3.49313	0.003899	0.0216662	-3.2774
11169	35	9	9	unknown (22K4)	STY2644	0.311962	8.88945	5.58962	8.39e-05	0.000996229	0.674701	1.24139
3393	11	9	9	unknown (22K10)	STY2644	0.286933	9.09347	6.35294	2.38e-05	0.000355501	1.99039	1.22004
10522	33	10	9	unknown (22M4)	STY2645	-0.218704	7.6365	-3.12693	0.00791647	0.0367266	-3.98704	0.859337
11170	35	10	9	unknown (22O4)	STY2646	0.426047	9.29724	8.69043	8.16e-07	2.1e-05	5.54152	1.34355
3394	11	10	9	unknown (22O10)	STY2646	0.387025	9.21465	8.42382	1.16e-06	2.84e-05	5.1707	1.30769
9871	31	7	9	unknown (22C5)	STY2648	0.717916	8.16514	10.8817	5.94e-08	2.34e-06	8.30467	1.6448
2095	7	7	9	unknown (22C11)	STY2648	0.620255	8.20948	8.31907	1.33e-06	3.21e-05	5.02276	1.53715
9872	31	8	9	unknown (22G5)	STY2650	-0.181072	7.90971	-3.2368	0.00639987	0.0313223	-3.77494	0.882047
2097	7	9	9	unknown (22K11)	STY2652	-0.260304	8.67233	-4.4025	0.000694214	0.00563259	-1.51748	0.834912
9635	30	5	14	unknown (10B17)	HCM2.0121c	0.269131	8.90467	4.07359	0.00128527	0.00923027	-2.14966
9873	31	9	9	unknown (22K5)	STY2652	-0.294979	8.73098	-5.34837	0.000126907	0.00139972	0.24277	0.815084
9226	29	10	9	unknown (22M5)	STY2653	-0.31827	8.93923	-6.11853	3.48e-05	0.000489375	1.59472	0.802031
7929	25	9	9	unknown (22I6)	STY2660	-0.261403	7.50588	-3.23281	0.00644946	0.0315122	-3.78265	0.834276
154	1	10	9	unknown (22M12)	STY2662	-0.288302	8.72938	-3.43285	0.00438024	0.0235314	-3.39463	0.818865
13438	42	10	9	unknown (22N2)	STY2680	0.149581	7.34127	2.96345	0.0108602	0.045954	-4.30053	1.10925
5011	16	7	9	unknown (22D9)	STY2683	-0.136864	10.0605	-3.00392	0.0100433	0.0434235	-4.2232	0.909494
12141	38	9	9	unknown (22J3)	STY2686	0.229536	8.31645	3.02787	0.00958882	0.0421406	-4.17735	1.17246
5013	16	9	9	unknown (22L9)	STY2687	-0.310783	7.79428	-3.30843	0.00557141	0.0281816	-3.6362	0.806204
3067	10	7	9	unknown (22B10)	STY2690	-0.25756	7.86225	-3.77862	0.00225233	0.0142866	-2.72181	0.836502
10845	34	9	9	unknown (22J4)	STY2694	0.183984	7.86591	3.04031	0.00936098	0.0414168	-4.15351	1.13602
3070	10	10	9	unknown (22N10)	STY2696	-0.204053	7.92922	-3.26919	0.0060109	0.0298992	-3.71223	0.868108
9548	30	8	9	unknown (22F5)	STY2700	0.424568	8.2223	5.56017	8.82e-05	0.00103804	0.62238	1.34217
1772	6	8	9	unknown (22F11)	STY2700	0.315604	8.49864	4.71247	0.000392825	0.00357889	-0.929974	1.24453
2420	8	8	9	unknown (22H11)	STY2701	-0.29035	8.10367	-3.64514	0.00290943	0.0173295	-2.98154	0.817704
10196	32	8	9	unknown (22H5)	STY2701	-0.313828	7.85914	-3.44692	0.00426281	0.0230805	-3.36728	0.804504
475	2	7	9	unknown (22B12)	STY2706	0.2973	10.567	5.46717	0.000103379	0.00118619	0.456411	1.22884
476	2	8	9	unknown (22F12)	STY2709	0.32548	9.08172	3.08188	0.00863767	0.039116	-4.07372	1.25308
8252	26	8	9	unknown (22F6)	STY2709	0.255658	11.3272	4.97737	0.000243761	0.00240854	-0.435716	1.19388
1125	4	9	9	unknown (22L12)	STY2712	0.414608	8.7582	4.85403	0.000304065	0.00288465	-0.664881	1.33294
14411	45	11	9	unknown (22A13)	STY2716	0.259198	8.30784	3.65252	0.00286846	0.017132	-2.96717	1.19681
14413	45	13	9	unknown (22I13)	STY2720	0.37849	8.24123	3.90085	0.00178359	0.0119604	-2.4843	1.29998
6637	21	13	9	unknown (22I19)	STY2720	0.224549	8.49607	3.63097	0.00298978	0.0176954	-3.00912	1.16841
15061	47	13	9	unknown (22K13)	STY2721	0.223001	8.15186	3.37891	0.00486149	0.0254892	-3.49944	1.16716
5341	17	13	9	unknown (22I20)	STY2729	0.344678	9.20527	5.12242	0.00018844	0.00195954	-0.168457	1.26987
13117	41	13	9	unknown (22I14)	STY2729	0.263549	8.97652	5.6049	8.17e-05	0.000975883	0.701811	1.20043
15494	48	14	15	unknown (9P1)	HCM1.232c	0.264281	7.34071	4.05054	0.00134249	0.00954175	-2.19422
1616	5	14	18	unknown (2E23)	STY2730	-0.761101	8.68345	-7.20462	6.44e-06	0.000118082	3.3655	0.590046
9392	29	14	18	unknown (2E17)	STY2730	-1.01367	8.8099	-12.7117	9.08e-09	4.57e-07	10.284	0.495285
8096	25	14	18	unknown (2E18)	STY2731	0.507232	7.84917	7.92182	2.3e-06	5.06e-05	4.44976	1.42132
320	1	14	18	unknown (2E24)	STY2731	0.486508	7.81203	5.0556	0.000212088	0.00216388	-0.291255	1.40105
14900	46	14	18	unknown (2F13)	STY2732	0.239764	7.20646	3.02254	0.00968821	0.0424397	-4.18756	1.1808
11819	37	11	9	unknown (22A15)	STY2734	0.308092	8.41398	3.61255	0.0030976	0.0181367	-3.04498	1.23807
4043	13	11	9	unknown (22A21)	STY2734	0.165343	8.4649	3.10835	0.00820633	0.0375786	-4.02281	1.12143
4691	15	11	9	unknown (22C21)	STY2735	-0.165778	9.68419	-3.1889	0.0070216	0.0335744	-3.86752	0.891448
12467	39	11	9	unknown (22C15)	STY2735	-0.510664	8.4417	-9.47992	3.01e-07	9.3e-06	6.59309	0.701899
11820	37	12	9	unknown (22E15)	STY2736	-0.328731	8.95034	-3.82961	0.00204316	0.013276	-2.62268	0.796237
12470	39	14	9	unknown (22O15)	STY2741	0.226838	7.94006	4.00653	0.00145917	0.0101939	-2.27941	1.17027
5828	18	14	18	unknown (2F20)	STY2747	0.316999	7.56402	4.35123	0.000763592	0.00606243	-1.61549	1.24574
4532	14	14	18	unknown (2F21)	STY2748	0.477432	7.8882	4.49643	0.000583488	0.00494116	-1.33849	1.39226
12308	38	14	18	unknown (2F15)	STY2748	0.238906	7.28166	3.53217	0.00361623	0.0204156	-3.20144	1.1801
11012	34	14	18	unknown (2F16)	STY2749	0.249212	11.0319	3.03602	0.00943892	0.0416356	-4.16173	1.18856
1451	5	11	9	unknown (22A23)	STY2752	-0.249246	8.45534	-3.70576	0.00258976	0.0159254	-2.86356	0.841336
9876	31	12	9	unknown (22G17)	STY2756	-0.247865	7.68165	-3.67199	0.0027632	0.0166402	-2.92929	0.842142
644	2	14	18	unknown (2F24)	STY2760	0.521156	7.83805	4.4559	0.000628837	0.0052205	-1.41563	1.4351
8420	26	14	18	unknown (2F18)	STY2760	0.278326	8.34568	3.39339	0.00472731	0.0249858	-3.47132	1.21279
155	1	11	9	unknown (22A24)	STY2763a	-0.815777	10.6425	-11.1997	4.21e-08	1.77e-06	8.66792	0.568103
7934	25	14	9	unknown (22M18)	STY2769	0.350316	8.39262	4.83032	0.000317336	0.00298356	-0.70913	1.27484
3378	11	12	8	unknown (24O22)	SBG2533	0.260729	7.19781	5.21541	0.000160009	0.00170451	0.00156347
158	1	14	9	unknown (22M24)	STY2769	0.240023	8.64675	3.84831	0.00197149	0.0129268	-2.58634	1.18101
6959	22	11	9	unknown (22B19)	STY2771	1.40771	9.57887	20.5714	2.16e-11	2.69e-09	16.5841	2.65316
14735	46	11	9	unknown (22B13)	STY2771	0.931012	8.68244	6.96625	9.2e-06	0.000157834	2.99042	1.90661
7608	24	12	9	unknown (22H19)	STY2774	-0.365877	7.83916	-3.89223	0.00181311	0.0121108	-2.50103	0.775997
7610	24	14	9	unknown (22P19)	STY2779	0.203636	9.42717	3.76882	0.00229497	0.0145079	-2.74087	1.1516
14087	44	11	9	unknown (22D14)	STY2781	-0.317127	8.69619	-3.60906	0.00311852	0.0182022	-3.05179	0.802667
5664	18	12	9	unknown (22F20)	STY2782	-0.209819	9.66539	-3.30772	0.00557907	0.0281904	-3.63758	0.864646
14088	44	12	9	unknown (22H14)	STY2783	-0.342387	8.38502	-4.15417	0.00110411	0.00819178	-1.99409	0.788735
6312	20	12	9	unknown (22H20)	STY2783	-0.403157	8.38012	-5.57709	8.57e-05	0.00101401	0.652462	0.756202
13442	42	14	9	unknown (22N14)	STY2786	-0.158533	8.0707	-3.35497	0.00509174	0.0263691	-3.54591	0.895936
5666	18	14	9	unknown (22N20)	STY2786	-0.234227	8.41478	-4.7544	0.000364032	0.00335627	-0.851236	0.85014
5015	16	11	9	unknown (22D21)	STY2789	-0.24324	8.90909	-5.00473	0.000232155	0.00232368	-0.3851	0.844846
12145	38	13	9	unknown (22J15)	STY2792	-0.423771	9.39104	-8.66798	8.4e-07	2.15e-05	5.51061	0.745474
4369	14	13	9	unknown (22J21)	STY2792	-0.476313	8.90794	-6.53369	1.79e-05	0.000279298	2.29039	0.718812
12146	38	14	9	unknown (22N15)	STY2794	0.533172	9.10009	8.47114	1.09e-06	2.69e-05	5.23712	1.44711
4370	14	14	9	unknown (22N21)	STY2794	0.343963	9.17501	5.2393	0.000153454	0.00164405	0.0450691	1.26924
12794	40	14	9	unknown (22P15)	STY2795	-0.184304	8.29969	-3.12533	0.0079411	0.0368017	-3.99013	0.880074
10847	34	11	9	unknown (22B16)	STY2796	-0.181067	8.19801	-3.07686	0.008722	0.0393139	-4.08336	0.882051
3719	12	11	9	unknown (22D22)	STY2797	-0.159372	8.69694	-2.97844	0.0105503	0.0450062	-4.27192	0.895415
3721	12	13	9	unknown (22L22)	STY2802	-0.256102	10.1116	-5.36811	0.000122639	0.00135722	0.278396	0.837347
11497	36	13	9	unknown (22L16)	STY2802	-0.28087	10.3323	-4.48881	0.000591749	0.00498531	-1.35298	0.823095
10850	34	14	9	unknown (22N16)	STY2803	0.287365	7.99849	5.04836	0.00021483	0.00218197	-0.304594	1.22041
3074	10	14	9	unknown (22N22)	STY2803	0.268121	7.74529	4.02768	0.00140186	0.00987256	-2.23846	1.20424
1775	6	11	9	unknown (22B23)	STY2805	-1.13797	9.80545	-12.2414	1.44e-08	7e-07	9.79996	0.454399
9551	30	11	9	unknown (22B17)	STY2805	-1.3845	9.91511	-19.3087	4.84e-11	5.42e-09	15.75	0.383022
2423	8	11	9	unknown (22D23)	STY2806	-1.24818	9.59703	-12.3931	1.24e-08	6.12e-07	9.95777	0.420979
10199	32	11	9	unknown (22D17)	STY2806	-1.47511	10.0722	-32.0618	7e-14	2.55e-11	22.3437	0.359706
9552	30	12	9	unknown (22F17)	STY2807	-0.31769	7.47373	-5.77856	6.1e-05	0.000769627	1.00766	0.802353
5478	17	6	17	unknown (3M20)	STY2809	0.290474	8.80405	4.48549	0.000595391	0.00499991	-1.35931	1.22304
13254	41	6	17	unknown (3M14)	STY2809	0.220227	8.59225	3.10441	0.00826914	0.0378266	-4.03039	1.16492
9553	30	13	9	unknown (22J17)	STY2810	0.186962	8.25514	3.55648	0.00345075	0.0197281	-3.15414	1.13836
2425	8	13	9	unknown (22L23)	STY2811	-0.306279	9.04555	-4.48206	0.000599174	0.00502523	-1.36584	0.808725
8904	28	12	9	unknown (22H18)	STY2817	0.345303	8.21937	5.31068	0.000135492	0.00148068	0.174622	1.27042
8258	26	14	9	unknown (22N18)	STY2820	-0.386409	8.09923	-4.82647	0.000319545	0.00300106	-0.716314	0.765031
7267	23	13	8	unknown (25C7)	STY2823	0.182575	7.34611	2.91765	0.0118643	0.0488372	-4.38779	1.13491
14396	45	14	8	unknown (25E1)	STY2824	0.383877	8.74467	3.13622	0.00777545	0.036291	-3.96915	1.30484
6620	21	14	8	unknown (25E7)	STY2824	0.251864	9.03678	3.49829	0.00386038	0.0215339	-3.26736	1.19074
5971	19	13	8	unknown (25C8)	STY2831	-0.227607	8.80085	-3.10947	0.00818854	0.0375365	-4.02065	0.854051
5324	17	14	8	unknown (25E8)	STY2832	-0.32443	9.89969	-5.80597	5.82e-05	0.000743025	1.05556	0.798614
13100	41	14	8	unknown (25E2)	STY2832	-0.417334	9.51251	-9.01891	5.35e-07	1.48e-05	5.98729	0.748807
5325	17	15	8	unknown (25I8)	STY2834	0.221632	7.34453	3.46307	0.00413194	0.0225679	-3.33588	1.16605
5973	19	15	8	unknown (25K8)	STY2835	0.504979	8.5776	6.33204	2.47e-05	0.000364653	1.95541	1.4191
13749	43	15	8	unknown (25K2)	STY2835	0.453325	8.34739	4.97282	0.000245746	0.00242449	-0.444129	1.36919
5326	17	16	8	unknown (25M8)	STY2836	-0.230841	8.69464	-3.86409	0.00191303	0.0126428	-2.55568	0.852138
13102	41	16	8	unknown (25M2)	STY2836	-0.256091	8.3494	-4.73783	0.000375137	0.0034441	-0.882323	0.837354
13750	43	16	8	unknown (25O2)	STY2837	0.290468	8.60497	3.54776	0.00350921	0.019963	-3.17111	1.22304
5974	19	16	8	unknown (25O8)	STY2837	0.260953	8.84828	3.31821	0.005467	0.0278606	-3.61724	1.19827
4028	13	14	8	unknown (25E9)	STY2840	0.274195	9.1536	4.11109	0.00119744	0.00875802	-2.07721	1.20932
4676	15	14	8	unknown (25G9)	STY2841	0.248517	8.06608	4.27379	0.000882247	0.00683859	-1.76394	1.18799
4029	13	15	8	unknown (25I9)	STY2842	1.00861	8.96871	14.592	1.65e-09	1.05e-07	12.0723	2.01197
11805	37	15	8	unknown (25I3)	STY2842	0.96117	8.80142	9.51962	2.87e-07	8.94e-06	6.64421	1.94689
11155	35	13	8	unknown (25C4)	STY2847	0.494987	8.22988	8.12723	1.73e-06	4.03e-05	4.74843	1.40931
3379	11	13	8	unknown (25C10)	STY2847	0.414297	7.59323	5.7804	6.08e-05	0.000767994	1.01089	1.33265
3380	11	14	8	unknown (25G10)	STY2849	0.708724	10.5477	14.7884	1.4e-09	9.21e-08	12.2467	1.63436
11156	35	14	8	unknown (25G4)	STY2849	0.637059	10.2494	10.8631	6.07e-08	2.38e-06	8.28314	1.55516
3381	11	15	8	unknown (25K10)	STY2851	0.181605	9.19541	3.59539	0.0032016	0.0185713	-3.07839	1.13414
1436	5	14	8	unknown (25E11)	STY2856	0.435961	8.54469	4.18782	0.00103644	0.00780283	-1.92925	1.35281
9212	29	14	8	unknown (25E5)	STY2856	0.293789	8.27106	4.48743	0.000593261	0.00499297	-1.35561	1.22586
9860	31	14	8	unknown (25G5)	STY2857	0.235715	8.30647	3.94763	0.00163173	0.0111904	-2.39354	1.17749
2084	7	14	8	unknown (25G11)	STY2857	0.23845	8.19871	2.97354	0.0106506	0.0453161	-4.28128	1.17972
1438	5	16	8	unknown (25M11)	STY2860	-0.243561	9.23945	-3.7174	0.00253258	0.0156422	-2.84091	0.844658
9214	29	16	8	unknown (25M5)	STY2860	-0.360235	8.63067	-5.52051	9.43e-05	0.00109696	0.551746	0.779037
2086	7	16	8	unknown (25O11)	STY2861	-0.428138	9.849	-7.70388	3.12e-06	6.43e-05	4.12717	0.74322
9862	31	16	8	unknown (25O5)	STY2861	-0.503989	10.0044	-8.87627	6.42e-07	1.7e-05	5.7952	0.705155
139	1	13	8	unknown (25A12)	STY2862	-0.298818	8.66243	-4.13161	0.00115201	0.00845886	-2.0376	0.812918
8563	27	13	8	unknown (25C6)	STY2863	-0.316588	8.58285	-3.7469	0.00239338	0.0149638	-2.78352	0.802967
787	3	13	8	unknown (25C12)	STY2863	-0.424423	8.65466	-4.9779	0.000243528	0.00240854	-0.434724	0.745136
141	1	15	8	unknown (25I12)	STY2866	0.280531	7.60171	3.51608	0.00373019	0.0209325	-3.23275	1.21464
789	3	15	8	unknown (25K12)	STY2867	0.41539	7.95336	4.10338	0.00121498	0.00885665	-2.0921	1.33366
8565	27	15	8	unknown (25K6)	STY2867	0.234614	7.72086	3.08603	0.00856856	0.0389242	-4.06574	1.17659
142	1	16	8	unknown (25M12)	STY2868	0.804071	9.33733	6.43571	2.09e-05	0.000320823	2.12832	1.74602
7918	25	16	8	unknown (25M6)	STY2868	0.701437	9.04328	7.78762	2.77e-06	5.84e-05	4.25181	1.62612
7591	24	13	8	unknown (25D7)	STY2871	0.454871	9.87138	9.20523	4.23e-07	1.22e-05	6.23486	1.37066
15367	48	13	8	unknown (25D1)	STY2871	0.27645	8.1926	2.92123	0.0117826	0.0486464	-4.38099	1.21121
7592	24	14	8	unknown (25H7)	STY2873	0.166437	8.63782	3.03991	0.00936821	0.0414213	-4.15428	1.12228
15368	48	14	8	unknown (25H1)	STY2873	0.18085	9.25252	2.97964	0.0105257	0.0449455	-4.26962	1.13355
3858	12	6	17	unknown (3P22)	STY2876	0.786516	10.3474	15.484	7.88e-10	5.77e-08	12.8477	1.7249
11634	36	6	17	unknown (3P16)	STY2876	0.769404	10.5925	12.0683	1.71e-08	8.01e-07	9.61772	1.70457
10335	32	3	17	unknown (3D17)	STY2878	0.259215	7.66325	3.0198	0.00973961	0.0425604	-4.19281	1.19683
6152	19	14	18	unknown (2G20)	STY2880	0.397156	8.70984	4.62733	0.0004588	0.00407706	-1.09042	1.31691
13928	43	14	18	unknown (2G14)	STY2880	0.280888	8.44749	2.95929	0.0109479	0.0461909	-4.30848	1.21494
14074	44	16	8	unknown (25P2)	STY2891	0.230661	7.32333	3.13725	0.00776	0.0362706	-3.96717	1.17337
4999	16	13	8	unknown (25D9)	STY2893	0.288656	7.44741	4.32802	0.000797324	0.00627802	-1.65994	1.2215
4352	14	14	8	unknown (25F9)	STY2894	0.509174	8.31854	4.52765	0.000550871	0.0047199	-1.27918	1.42324
418	2	4	6	unknown (28N12)	AYPT1923	0.245332	7.10417	4.25961	0.000905949	0.00698509	-1.79116
4353	14	15	8	unknown (25J9)	STY2897	0.410551	8.41513	4.31888	0.000811022	0.00636947	-1.67745	1.32919
12777	40	15	8	unknown (25L3)	STY2899	0.539235	7.84811	6.36054	2.36e-05	0.000352021	2.00309	1.4532
5001	16	15	8	unknown (25L9)	STY2899	0.419011	7.89219	5.69189	7.05e-05	0.000868838	0.855526	1.33701
4354	14	16	8	unknown (25N9)	STY2900	0.580601	8.38381	6.98213	8.98e-06	0.000155086	3.01563	1.49547
12130	38	16	8	unknown (25N3)	STY2900	0.373826	8.1919	4.98124	0.00024208	0.00239736	-0.428535	1.29579
12778	40	16	8	unknown (25P3)	STY2901	-0.749289	7.61679	-10.519	8.9e-08	3.24e-06	7.87951	0.594897
5002	16	16	8	unknown (25P9)	STY2901	-0.760433	7.62149	-13.0448	6.61e-09	3.49e-07	10.6174	0.590319
3055	10	13	8	unknown (25B10)	STY2903	0.823114	7.83646	9.7239	2.24e-07	7.23e-06	6.90471	1.76922
11479	36	13	8	unknown (25D4)	STY2904	1.68629	9.21543	21.6474	1.12e-11	1.48e-09	17.2546	3.21827
3703	12	13	8	unknown (25D10)	STY2904	1.39301	8.64562	8.11117	1.77e-06	4.1e-05	4.72525	2.62626
3056	10	14	8	unknown (25F10)	STY2906	0.457167	7.58255	6.08493	3.67e-05	0.000511651	1.53741	1.37284
3704	12	14	8	unknown (25H10)	STY2907	0.485072	8.29132	8.17364	1.63e-06	3.81e-05	4.8152	1.39966
11480	36	14	8	unknown (25H4)	STY2907	0.395018	8.16216	6.40821	2.18e-05	0.000331234	2.0826	1.31496
3057	10	15	8	unknown (25J10)	STY2908	0.489419	7.86494	7.93388	2.26e-06	5e-05	4.46743	1.40388
10833	34	15	8	unknown (25J4)	STY2908	0.371586	8.00429	7.318	5.45e-06	0.000102315	3.5413	1.29377
3705	12	15	8	unknown (25L10)	STY2909	0.646704	7.57986	6.74103	1.3e-05	0.000212819	2.62908	1.56559
11481	36	15	8	unknown (25L4)	STY2909	0.641442	7.36679	7.51857	4.07e-06	7.96e-05	3.8482	1.55989
3058	10	16	8	unknown (25N10)	STY2910	0.554366	7.70541	7.98739	2.1e-06	4.73e-05	4.54565	1.46852
3706	12	16	8	unknown (25P10)	STY2911	0.502725	8.27297	7.94361	2.23e-06	4.96e-05	4.48167	1.41689
11482	36	16	8	unknown (25P4)	STY2911	0.478503	8.36898	8.01702	2.01e-06	4.58e-05	4.58882	1.3933
1759	6	13	8	unknown (25B11)	STY2912	0.620656	7.9165	7.83749	2.59e-06	5.55e-05	4.32562	1.53757
9535	30	13	8	unknown (25B5)	STY2912	0.508691	7.71962	6.12108	3.46e-05	0.000488099	1.59908	1.42276
10183	32	13	8	unknown (25D5)	STY2913	0.204937	7.933	2.91521	0.0119204	0.0489068	-4.39244	1.15264
9536	30	14	8	unknown (25F5)	STY2914	0.398507	7.46847	8.14204	1.7e-06	3.97e-05	4.76976	1.31814
1760	6	14	8	unknown (25F11)	STY2914	0.360242	7.96995	4.19368	0.00102509	0.00775299	-1.91795	1.28364
2408	8	14	8	unknown (25H11)	STY2915	0.375529	8.04254	3.94187	0.00164969	0.0112959	-2.40471	1.29732
10184	32	14	8	unknown (25H5)	STY2915	0.354046	7.56667	4.79332	0.000339263	0.00315396	-0.778311	1.27814
9537	30	15	8	unknown (25J5)	STY2917	0.506622	8.0817	8.97421	5.66e-07	1.55e-05	5.92734	1.42072
1761	6	15	8	unknown (25J11)	STY2917	0.496299	8.17769	5.38978	0.000118127	0.00132181	0.317445	1.41059
1762	6	16	8	unknown (25N11)	STY2920	0.300412	9.53107	4.03235	0.0013895	0.00980137	-2.22941	1.2315
9538	30	16	8	unknown (25N5)	STY2920	0.242442	9.5924	4.37325	0.000732955	0.00587981	-1.57336	1.18299
8239	26	13	8	unknown (25B6)	STY2924	0.389785	7.90174	3.98362	0.00152394	0.0105731	-2.32377	1.3102
464	2	14	8	unknown (25F12)	STY2926	0.485008	8.41258	4.07241	0.00128813	0.00924066	-2.15193	1.39959
8240	26	14	8	unknown (25F6)	STY2926	0.321798	9.13115	3.71568	0.00254096	0.0156842	-2.84426	1.24989
465	2	15	8	unknown (25J12)	STY2930	0.530627	7.55074	4.50428	0.00057511	0.00488918	-1.32358	1.44456
8241	26	15	8	unknown (25J6)	STY2930	0.421237	8.23701	6.32534	2.49e-05	0.000367743	1.9442	1.33907
8889	28	15	8	unknown (25L6)	STY2931	0.354068	7.86327	4.34505	0.000772429	0.00612146	-1.62732	1.27816
1113	4	15	8	unknown (25L12)	STY2931	0.294524	7.75699	2.92224	0.0117596	0.0486127	-4.37906	1.22648
466	2	16	8	unknown (25N12)	STY2932	0.499723	7.35696	3.96829	0.00156894	0.0108393	-2.35349	1.41394
8242	26	16	8	unknown (25N6)	STY2932	0.39917	8.23259	6.10359	3.56e-05	0.000498976	1.56926	1.31875
7271	23	17	8	unknown (25C19)	STY2936	0.305997	7.15312	3.80027	0.00216099	0.0138549	-2.67972	1.23627
15013	47	1	7	unknown (25K13)	STY2940	0.238699	8.89641	3.47321	0.00405185	0.0222699	-3.31616	1.17993
5327	17	17	8	unknown (25A20)	STY2943	-0.375753	9.73869	-5.70707	6.87e-05	0.000853805	0.882243	0.770703
13103	41	17	8	unknown (25A14)	STY2943	-0.417747	9.85949	-7.29897	5.6e-06	0.000104762	3.51192	0.748593
5976	19	18	8	unknown (25G20)	STY2946	0.272676	9.18797	3.12083	0.00801048	0.0370054	-3.99878	1.20805
5942	19	2	7	unknown (25O20)	STY2951	0.49934	8.80556	4.96979	0.000247079	0.00243398	-0.44974	1.41357
13718	43	2	7	unknown (25O14)	STY2951	0.416135	8.47431	3.69212	0.00265843	0.0162106	-2.8901	1.33435
4679	15	17	8	unknown (25C21)	STY2953	0.477166	8.43698	5.69996	6.96e-05	0.000861648	0.869724	1.39201
12455	39	17	8	unknown (25C15)	STY2953	0.389544	8.70212	5.25315	0.000149785	0.00161	0.0702506	1.30998
11808	37	18	8	unknown (25E15)	STY2954	0.680491	10.9547	9.25268	3.99e-07	1.16e-05	6.2973	1.60269
4032	13	18	8	unknown (25E21)	STY2954	0.650129	10.8363	8.99193	5.53e-07	1.52e-05	5.95112	1.56931
4680	15	18	8	unknown (25G21)	STY2955	0.503292	8.46615	5.91121	4.89e-05	0.000649348	1.23859	1.41744
12456	39	18	8	unknown (25G15)	STY2955	0.455941	8.66169	6.3334	2.46e-05	0.000364653	1.95771	1.37168
11773	37	1	7	unknown (25I15)	STY2956	0.52366	8.71187	4.68714	0.000411355	0.00372438	-0.977627	1.4376
3997	13	1	7	unknown (25I21)	STY2956	0.449495	8.56816	4.54238	0.000536149	0.00461187	-1.25124	1.36556
3383	11	17	8	unknown (25C22)	STY2962	0.16379	6.86342	3.17011	0.00728177	0.0345368	-3.9038	1.12023
11126	35	2	7	unknown (25O16)	STY2968	0.259267	8.52756	4.20248	0.00100831	0.00763328	-1.90103	1.19687
3350	11	2	7	unknown (25O22)	STY2968	0.186343	8.62721	4.05055	0.00134247	0.00954175	-2.1942	1.13788
2087	7	17	8	unknown (25C23)	STY2970	0.447723	8.23382	4.6293	0.000457156	0.00406596	-1.08671	1.36389
9863	31	17	8	unknown (25C17)	STY2970	0.314437	8.31543	5.13927	0.000182922	0.00191127	-0.137576	1.24353
2088	7	18	8	unknown (25G23)	STY2972	0.437716	7.75454	3.68586	0.00269058	0.016323	-2.90229	1.35446
9864	31	18	8	unknown (25G17)	STY2972	0.339065	7.8081	5.37504	0.000121176	0.00135016	0.290898	1.26494
2053	7	1	7	unknown (25K23)	STY2974	0.379041	7.70891	3.66693	0.00279015	0.0167486	-2.93913	1.30048
143	1	17	8	unknown (25A24)	STY2977	-0.329522	10.0618	-4.63473	0.000452635	0.00403946	-1.07645	0.7958
7919	25	17	8	unknown (25A18)	STY2977	-0.418667	9.87617	-7.90797	2.34e-06	5.13e-05	4.42943	0.748116
2575	8	1	18	unknown (1D11)	STY2984	0.474042	8.48614	3.41467	0.00453677	0.0242232	-3.42996	1.389
10351	32	1	18	unknown (1D5)	STY2984	0.367854	8.61232	3.30534	0.00560481	0.0282986	-3.64219	1.29043
15196	47	4	17	unknown (3G13)	STY2987	-0.745946	8.40029	-7.36598	5.08e-06	9.59e-05	3.61519	0.596277
7420	23	4	17	unknown (3G19)	STY2987	-1.19128	9.23425	-17.9054	1.26e-10	1.15e-08	14.7563	0.437916
15536	48	2	18	unknown (1H1)	STY2988	-0.643636	8.00215	-5.64885	7.58e-05	0.000920178	0.779595	0.640098
7760	24	2	18	unknown (1H7)	STY2988	-0.963848	9.41862	-18.6301	7.64e-11	7.52e-09	15.2787	0.512688
7437	23	3	18	unknown (1K7)	STY2989	-0.294485	10.9588	-5.29742	0.000138654	0.00150769	0.150604	0.815364
7595	24	17	8	unknown (25D19)	STY2991	-0.267174	10.0148	-4.89436	0.0002828	0.00272638	-0.589758	0.830946
15372	48	18	8	unknown (25H13)	STY2993	-0.215577	9.59938	-3.42542	0.0044436	0.023784	-3.40908	0.861202
7596	24	18	8	unknown (25H19)	STY2993	-0.340103	9.59709	-7.50999	4.12e-06	8.04e-05	3.83518	0.789985
6913	22	1	7	unknown (25J19)	STY2994	-0.510273	10.5431	-10.2481	1.21e-07	4.21e-06	7.5541	0.70209
7561	24	1	7	unknown (25L19)	STY2995	-0.211923	11.1414	-3.69616	0.00263789	0.0161367	-2.88224	0.863386
2578	8	4	18	unknown (1P11)	STY2996	-0.37367	9.52361	-5.09947	0.000196236	0.00202771	-0.210572	0.771816
10354	32	4	18	unknown (1P5)	STY2996	-0.475952	9.69536	-10.3542	1.07e-07	3.76e-06	7.68237	0.718992
4007	13	11	7	unknown (27A9)	SBG0126	0.233264	7.68813	4.20228	0.00100867	0.00763328	-1.9014
6914	22	2	7	unknown (25N19)	STY2999	-0.76773	8.74406	-11.6591	2.6e-08	1.17e-06	9.17769	0.587341
7095	22	3	17	unknown (3B19)	STY3000	-0.698222	9.24482	-11.1673	4.36e-08	1.8e-06	8.63123	0.616331
5801	18	5	17	unknown (3J20)	STY3002	-0.218011	8.18108	-3.03117	0.00952783	0.0419235	-4.17103	0.85975
5817	18	3	18	unknown (1J8)	STY3004	0.314018	8.44219	3.54266	0.00354384	0.0201186	-3.18102	1.24317
1587	5	3	17	unknown (3A23)	STY3005	-0.5192	10.3029	-5.79022	5.98e-05	0.000758496	1.02806	0.697759
9363	29	3	17	unknown (3A17)	STY3005	-0.698867	10.3414	-10.36	1.07e-07	3.76e-06	7.68942	0.616056
12927	40	3	17	unknown (3D15)	STY3006	-0.359862	8.99934	-4.9729	0.000245711	0.00242449	-0.44398	0.779239
5151	16	3	17	unknown (3D21)	STY3006	-0.398254	9.12151	-7.48207	4.29e-06	8.28e-05	3.79273	0.758776
15519	48	3	17	unknown (3D13)	STY3007	-0.288564	9.54547	-4.02461	0.00141003	0.00992392	-2.2444	0.818717
7743	24	3	17	unknown (3D19)	STY3007	-0.533692	11.0081	-11.0794	4.79e-08	1.96e-06	8.53151	0.690784
10658	33	2	17	unknown (3M4)	STY3008	-0.162083	12.3389	-3.20588	0.00679459	0.0327521	-3.83472	0.893734
2882	9	2	17	unknown (3M10)	STY3008	-0.214197	12.3209	-3.88451	0.00183998	0.0122653	-2.51602	0.862026
13898	43	2	17	unknown (3O2)	STY3009	-0.290669	10.2848	-4.85507	0.000303494	0.00288341	-0.662935	0.817523
6122	19	2	17	unknown (3O8)	STY3009	-0.337522	11.1108	-5.23805	0.000153791	0.0016463	0.042792	0.7914
10983	34	3	17	unknown (3B16)	STY3015	-0.432109	9.71576	-8.43986	1.14e-06	2.78e-05	5.19325	0.741177
3207	10	3	17	unknown (3B22)	STY3015	-0.489581	9.65934	-8.34902	1.28e-06	3.11e-05	5.06519	0.712232
11632	36	4	17	unknown (3H16)	STY3016	-0.24494	9.72905	-4.32793	0.00079746	0.00627802	-1.66011	0.843851
3856	12	4	17	unknown (3H22)	STY3016	-0.257253	10.8308	-3.7525	0.00236782	0.0148252	-2.77261	0.836679
13918	43	4	18	unknown (1O2)	STY3018	-0.414292	10.806	-6.61589	1.57e-05	0.000248725	2.42536	0.750388
6142	19	4	18	unknown (1O8)	STY3018	-0.493127	11.8935	-9.83174	1.97e-07	6.54e-06	7.04051	0.710483
3601	12	1	3	unknown (34L22)	STY3023	-0.197	9.73872	-3.69028	0.00266786	0.016253	-2.89369	0.872363
7435	23	1	18	unknown (1C7)	STY3027	-0.191925	9.31115	-3.58408	0.00327206	0.0188879	-3.1004	0.875437
5815	18	1	18	unknown (1B8)	STY3029	0.424038	8.31154	5.53652	9.18e-05	0.00107449	0.580279	1.34168
14041	44	1	7	unknown (25L14)	STY3038	-0.221604	10.2408	-3.3178	0.00547138	0.0278721	-3.61804	0.857612
14160	44	12	13	unknown (13H14)	TY2.23	0.230209	8.02252	3.32325	0.00541391	0.0276979	-3.60746
13394	42	2	7	unknown (25N14)	STY3039	-0.57091	8.42288	-6.50129	1.88e-05	0.000291658	2.23694	0.673192
6266	20	2	7	unknown (25P20)	STY3040	0.432327	7.6692	4.15569	0.00110095	0.00817566	-1.99115	1.34941
12131	38	17	8	unknown (25B15)	STY3041	0.267688	7.43265	4.67457	0.000420886	0.00379364	-1.0013	1.20388
12780	40	18	8	unknown (25H15)	STY3044	0.419259	8.22763	3.73948	0.00242762	0.0151561	-2.79794	1.33724
12745	40	1	7	unknown (25L15)	STY3047	0.347603	7.68774	2.91574	0.0119082	0.0489068	-4.39144	1.27244
4970	16	2	7	unknown (25P21)	STY3049	1.71986	11.9625	24.4355	2.36e-12	4.27e-10	18.8425	3.29404
12746	40	2	7	unknown (25P15)	STY3049	1.55304	11.8459	22.9051	5.44e-12	8.28e-10	17.996	2.93436
3060	10	18	8	unknown (25F22)	STY3052	0.327408	8.56185	3.72183	0.00251117	0.0155536	-2.83229	1.25476
10836	34	18	8	unknown (25F16)	STY3052	0.257091	9.02799	3.24464	0.00630347	0.0309314	-3.75977	1.19507
3673	12	1	7	unknown (25L22)	STY3055	0.227816	8.00822	4.10566	0.00120976	0.00883827	-2.08769	1.17106
9539	30	17	8	unknown (25B17)	STY3058	0.223043	7.36932	3.34323	0.00520871	0.0267944	-3.56871	1.16719
11660	36	14	18	unknown (2H16)	STY3071	0.37848	7.53761	6.04315	3.93e-05	0.000540346	1.46591	1.29997
3884	12	14	18	unknown (2H22)	STY3071	0.361942	7.49361	4.91454	0.000272744	0.00264305	-0.552226	1.28515
433	2	1	7	unknown (25J24)	STY3074	0.476592	7.85844	4.66254	0.000430221	0.00385257	-1.02397	1.39145
8209	26	1	7	unknown (25J18)	STY3074	0.336888	8.59007	4.42129	0.00067045	0.00550316	-1.48162	1.26303
1081	4	1	7	unknown (25L24)	STY3075	0.308316	7.08192	3.16686	0.00732761	0.0346579	-3.91006	1.23826
434	2	2	7	unknown (25N24)	STY3076	0.277533	6.92949	3.31106	0.00554315	0.0281392	-3.63111	1.21212
8210	26	2	7	unknown (25N18)	STY3076	0.266232	7.86346	2.90019	0.0122708	0.0499438	-4.42099	1.20266
14368	45	4	7	unknown (26E1)	STY3081	-0.420991	10.1105	-7.29759	5.61e-06	0.000104826	3.50977	0.746911
6592	21	4	7	unknown (26E7)	STY3081	-0.436763	10.0926	-7.81092	2.68e-06	5.71e-05	4.28635	0.73879
13071	41	3	7	unknown (26A2)	STY3093	0.335395	8.32801	4.26323	0.000899837	0.00694615	-1.78421	1.26172
5295	17	3	7	unknown (26A8)	STY3093	0.327899	8.50799	4.35915	0.000752422	0.00599952	-1.60033	1.25518
5296	17	4	7	unknown (26E8)	STY3095	0.413543	8.76898	7.96745	2.16e-06	4.84e-05	4.51654	1.33195
13072	41	4	7	unknown (26E2)	STY3095	0.365692	8.61132	5.67269	7.28e-05	0.000890427	0.821678	1.2885
5944	19	4	7	unknown (26G8)	STY3096	0.313061	8.1809	3.60139	0.00316487	0.0184317	-3.06672	1.24234
5297	17	5	7	unknown (26I8)	STY3097	-1.44764	9.49097	-20.4289	2.36e-11	2.88e-09	16.4926	0.366621
13073	41	5	7	unknown (26I2)	STY3097	-1.48228	9.56751	-28.5194	3.2e-13	8.63e-11	20.8479	0.357923
13721	43	5	7	unknown (26K2)	STY3098	-1.59003	9.37165	-10.3054	1.13e-07	3.95e-06	7.62359	0.332166
5945	19	5	7	unknown (26K8)	STY3098	-1.93386	9.40991	-29.9251	1.72e-13	5.11e-11	21.4655	0.261728
5298	17	6	7	unknown (26M8)	STY3099	-2.06726	9.92965	-32.8546	5.1e-14	2.14e-11	22.6525	0.238613
13074	41	6	7	unknown (26M2)	STY3099	-2.10383	9.74859	-33.8276	3.49e-14	1.9e-11	23.0198	0.23264
13722	43	6	7	unknown (26O2)	STY3100	-1.73298	8.6145	-9.99835	1.62e-07	5.46e-06	7.24807	0.30083
5946	19	6	7	unknown (26O8)	STY3100	-2.34649	9.13728	-27.156	6.04e-13	1.39e-10	20.2155	0.196624
11778	37	6	7	unknown (26M3)	STY3109	-0.269242	10.2161	-4.79827	0.000336241	0.00313091	-0.769047	0.829755
12426	39	6	7	unknown (26O3)	STY3110	-0.342304	8.40935	-5.69044	7.07e-05	0.000868838	0.85297	0.788781
10481	33	5	7	unknown (26I4)	STY3116	-0.249741	8.13449	-4.26959	0.000889193	0.00688332	-1.77199	0.841047
10482	33	6	7	unknown (26M4)	STY3118	-0.34466	8.24092	-6.19108	3.09e-05	0.000442382	1.71798	0.787493
1407	5	3	7	unknown (26A11)	STY3120	0.38738	8.79143	4.35438	0.000759128	0.00603848	-1.60946	1.30802
9183	29	3	7	unknown (26A5)	STY3120	0.292001	8.40999	4.05525	0.0013306	0.00948301	-2.18512	1.22434
2055	7	3	7	unknown (26C11)	STY3121	0.356737	7.75931	3.59966	0.0031754	0.0184684	-3.07008	1.28053
9831	31	3	7	unknown (26C5)	STY3121	0.254219	7.61506	4.62706	0.000459027	0.00407706	-1.09093	1.19269
1408	5	4	7	unknown (26E11)	STY3122	0.288219	9.00251	2.99174	0.0102825	0.0441953	-4.2465	1.22113
2057	7	5	7	unknown (26K11)	STY3125	0.236768	7.79892	3.46562	0.00411161	0.0224851	-3.33091	1.17835
2058	7	6	7	unknown (26O11)	STY3127	0.236507	7.86856	3.25989	0.00612014	0.0303159	-3.73025	1.17814
8536	27	4	7	unknown (26G6)	STY3131	0.289261	7.98026	3.72363	0.00250249	0.0155273	-2.82878	1.22201
113	1	5	7	unknown (26I12)	STY3132	0.646455	8.97655	5.36945	0.000122354	0.00135722	0.280819	1.56532
7889	25	5	7	unknown (26I6)	STY3132	0.638093	9.01864	7.92373	2.29e-06	5.06e-05	4.45255	1.55627
114	1	6	7	unknown (26M12)	STY3134	0.435057	8.58352	4.45716	0.000627377	0.00521169	-1.41323	1.35196
7890	25	6	7	unknown (26M6)	STY3134	0.328202	8.12506	4.58769	0.000493341	0.00432317	-1.16537	1.25545
7565	24	5	7	unknown (26L7)	STY3143	0.204263	8.08738	3.56017	0.00342627	0.0196138	-3.14695	1.1521
14694	46	6	7	unknown (26N1)	STY3144	0.21851	8.6244	3.65424	0.00285903	0.0170993	-2.96384	1.16353
7566	24	6	7	unknown (26P7)	STY3145	0.329329	9.80764	5.29116	0.000140175	0.00152103	0.139249	1.25643
13395	42	3	7	unknown (26B2)	STY3148	0.316907	7.59069	4.30303	0.000835354	0.00654195	-1.70783	1.24566
5619	18	3	7	unknown (26B8)	STY3148	0.267665	8.07633	3.06523	0.00892045	0.039968	-4.1057	1.20386
5620	18	4	7	unknown (26F8)	STY3150	0.359514	9.06235	5.15543	0.000177786	0.00186504	-0.107972	1.28299
13396	42	4	7	unknown (26F2)	STY3150	0.284105	8.68565	3.0452	0.00927283	0.0411664	-4.14413	1.21765
13397	42	5	7	unknown (26J2)	STY3152	0.20939	7.62845	3.21828	0.0066334	0.0322004	-3.81075	1.1562
5621	18	5	7	unknown (26J8)	STY3152	0.237339	7.81523	2.96053	0.0109217	0.0461243	-4.30611	1.17882
13250	41	2	17	unknown (3M2)	STY3153	0.206131	8.2232	3.31327	0.00551953	0.028041	-3.62683	1.15359
12747	40	3	7	unknown (26D3)	STY3158	0.375038	8.21317	4.50665	0.000572604	0.00487421	-1.31908	1.29687
4971	16	3	7	unknown (26D9)	STY3158	0.259168	7.93865	3.87536	0.00187235	0.0124304	-2.53379	1.19679
12749	40	5	7	unknown (26L3)	STY3163	0.275536	7.52676	3.99404	0.00149413	0.0104104	-2.3036	1.21044
4326	14	6	7	unknown (26N9)	STY3164	1.55658	8.93854	17.6451	1.52e-10	1.33e-08	14.5635	2.94156
12102	38	6	7	unknown (26N3)	STY3164	1.5011	8.79418	17.6145	1.55e-10	1.34e-08	14.5406	2.83059
3027	10	3	7	unknown (26B10)	STY3166	0.351363	7.53211	4.07138	0.00129064	0.00925362	-2.15393	1.27577
10803	34	3	7	unknown (26B4)	STY3166	0.214721	7.48576	2.91431	0.0119411	0.048946	-4.39416	1.16048
11451	36	3	7	unknown (26D4)	STY3167	0.176362	7.31993	2.91526	0.0119191	0.0489068	-4.39234	1.13003
10805	34	5	7	unknown (26J4)	STY3172	0.324967	8.55105	4.93054	0.000265038	0.002576	-0.52251	1.25264
3029	10	5	7	unknown (26J10)	STY3172	0.300827	7.93604	4.08707	0.00125295	0.0090478	-2.1236	1.23185
1731	6	3	7	unknown (26B11)	STY3176	1.12961	8.88513	9.37443	3.43e-07	1.03e-05	6.45645	2.18799
9507	30	3	7	unknown (26B5)	STY3176	1.03261	8.92225	14.9961	1.18e-09	7.9e-08	12.4288	2.04572
10155	32	3	7	unknown (26D5)	STY3178	0.203357	8.14733	3.00519	0.0100187	0.0433459	-4.22078	1.15137
7244	23	8	7	unknown (26G19)	STY3201	0.302536	8.7635	4.69417	0.000406125	0.00368212	-0.9644	1.23331
15020	47	8	7	unknown (26G13)	STY3201	0.244862	8.31768	3.40252	0.00464462	0.0246483	-3.45358	1.18498
7245	23	9	7	unknown (26K19)	STY3203	0.185285	9.45892	3.88406	0.00184156	0.0122696	-2.5169	1.13704
13723	43	7	7	unknown (26C14)	STY3207	0.281465	8.15177	3.38125	0.00483956	0.0254456	-3.4949	1.21543
11780	37	8	7	unknown (26E15)	STY3216	0.67962	10.1718	11.0525	4.93e-08	2.01e-06	8.50087	1.60172
4004	13	8	7	unknown (26E21)	STY3216	0.60763	10.1017	8.90879	6.15e-07	1.65e-05	5.83919	1.52375
4005	13	9	7	unknown (26I21)	STY3218	0.309089	8.22612	3.80236	0.00215235	0.013813	-2.67564	1.23893
11781	37	9	7	unknown (26I15)	STY3218	0.282227	8.41967	3.00909	0.00994345	0.0431146	-4.21332	1.21607
13094	41	8	8	unknown (24M2)	SBG0614	0.214886	7.79834	3.38146	0.00483754	0.0254452	-3.49448
4006	13	10	7	unknown (26M21)	STY3220	0.420562	8.39055	4.52358	0.000555017	0.00475231	-1.28691	1.33845
11782	37	10	7	unknown (26M15)	STY3220	0.4125	8.62686	5.53627	9.18e-05	0.00107449	0.579833	1.33099
4654	15	10	7	unknown (26O21)	STY3221	0.288156	8.7564	4.41315	0.000680637	0.00556182	-1.49715	1.22108
12430	39	10	7	unknown (26O15)	STY3221	0.183265	8.58115	3.5967	0.00319357	0.0185493	-3.07585	1.13545
10483	33	7	7	unknown (26A16)	STY3222	0.361297	8.52277	4.15998	0.0010921	0.00813298	-1.98288	1.28458
2707	9	7	7	unknown (26A22)	STY3222	0.214114	8.26375	3.34565	0.00518442	0.0266994	-3.56401	1.15999
11132	35	8	7	unknown (26G16)	STY3226	-0.386928	10.3634	-7.07648	7.79e-06	0.000137845	3.1648	0.764756
3356	11	8	7	unknown (26G22)	STY3226	-0.440848	10.7107	-9.81025	2.02e-07	6.63e-06	7.01354	0.736701
10485	33	9	7	unknown (26I16)	STY3227	-0.191902	10.4682	-3.52429	0.0036716	0.0206747	-3.21678	0.875451
2709	9	9	7	unknown (26I22)	STY3227	-0.199567	10.4618	-3.4654	0.00411341	0.0224855	-3.33135	0.870812
11134	35	10	7	unknown (26O16)	STY3230	0.255987	7.94334	4.67877	0.000417679	0.00377121	-0.993398	1.19415
3358	11	10	7	unknown (26O22)	STY3230	0.247199	8.06983	4.74721	0.000368806	0.00339312	-0.864716	1.1869
9835	31	7	7	unknown (26C17)	STY3232	0.225134	7.40065	3.3467	0.00517391	0.0266886	-3.56198	1.16889
9156	29	12	5	unknown (31E17)	AYSL0056	0.21192	8.41246	4.14513	0.00112305	0.00829739	-2.01151
1413	5	9	7	unknown (26I23)	STY3236	-0.438794	10.9873	-7.15205	6.96e-06	0.000125687	3.28343	0.737751
9189	29	9	7	unknown (26I17)	STY3236	-0.511571	11.1758	-10.3617	1.06e-07	3.76e-06	7.69142	0.701458
14695	46	7	7	unknown (26B13)	STY3251	0.175721	7.41531	3.11537	0.00809559	0.0372147	-4.0093	1.12953
7567	24	7	7	unknown (26D19)	STY3252	0.201034	7.92207	3.30889	0.00556644	0.02817	-3.63531	1.14952
6920	22	8	7	unknown (26F19)	STY3253	0.255509	8.71159	4.48591	0.000594929	0.00499924	-1.35851	1.19376
14696	46	8	7	unknown (26F13)	STY3253	0.234634	8.39602	3.4402	0.00431849	0.0233145	-3.38034	1.17661
5624	18	8	7	unknown (26F20)	STY3262	-0.241689	8.50087	-3.15906	0.00743916	0.0350692	-3.92511	0.845754
6272	20	8	7	unknown (26H20)	STY3263	-0.169581	9.75636	-3.75662	0.00234921	0.0147794	-2.7646	0.889101
5625	18	9	7	unknown (26J20)	STY3264	0.313523	8.02859	4.49384	0.000586287	0.00495953	-1.34342	1.24274
13401	42	9	7	unknown (26J14)	STY3264	0.241064	7.8335	3.58678	0.00325511	0.0188067	-3.09515	1.18186
5626	18	10	7	unknown (26N20)	STY3266	-0.195978	8.86603	-3.43855	0.00433224	0.0233694	-3.38354	0.872981
4327	14	7	7	unknown (26B21)	STY3268	0.329832	8.88138	4.75799	0.00036167	0.00333684	-0.844499	1.25687
12103	38	7	7	unknown (26B15)	STY3268	0.262681	8.67186	3.75402	0.00236095	0.0148034	-2.76966	1.19971
6153	19	15	18	unknown (2K20)	STY3277	0.319972	7.27992	4.40382	0.00069252	0.00563135	-1.51497	1.24831
969	3	15	18	unknown (2K24)	STY3283	0.341547	7.00732	3.47901	0.0040067	0.0221064	-3.30487	1.26711
12957	40	15	18	unknown (2L15)	STY3289	0.273995	7.39059	3.11994	0.00802438	0.0370565	-4.00051	1.20915
3680	12	8	7	unknown (26H22)	STY3295	0.329807	7.80219	4.74008	0.000373612	0.00343251	-0.878108	1.25685
11456	36	8	7	unknown (26H16)	STY3295	0.195064	8.52693	3.35371	0.00510416	0.0264021	-3.54836	1.14478
10809	34	9	7	unknown (26J16)	STY3296	0.873221	8.04704	9.52631	2.85e-07	8.89e-06	6.65281	1.83175
3033	10	9	7	unknown (26J22)	STY3296	0.818919	7.80859	8.09798	1.8e-06	4.14e-05	4.70621	1.76408
3681	12	9	7	unknown (26L22)	STY3297	0.965294	7.71702	10.9881	5.29e-08	2.13e-06	8.42714	1.95246
11457	36	9	7	unknown (26L16)	STY3297	0.752911	7.57991	12.9399	7.3e-09	3.82e-07	10.5132	1.68519
3034	10	10	7	unknown (26N22)	STY3298	0.873272	8.64234	8.97618	5.65e-07	1.55e-05	5.92998	1.83181
10810	34	10	7	unknown (26N16)	STY3298	0.678758	8.99655	10.8284	6.3e-08	2.45e-06	8.24288	1.60076
11458	36	10	7	unknown (26P16)	STY3300	-0.322096	8.8233	-4.59254	0.00048898	0.00429071	-1.1562	0.799907
3682	12	10	7	unknown (26P22)	STY3300	-0.347077	9.12363	-5.56114	8.8e-05	0.00103725	0.624112	0.786176
9511	30	7	7	unknown (26B17)	STY3302	0.335802	7.66073	6.11815	3.48e-05	0.000489375	1.59409	1.26208
1736	6	8	7	unknown (26F23)	STY3305	-0.33306	10.2478	-4.51249	0.000566466	0.00484203	-1.30797	0.793851
9512	30	8	7	unknown (26F17)	STY3305	-0.509442	10.2988	-9.73513	2.21e-07	7.15e-06	6.9189	0.702494
10160	32	8	7	unknown (26H17)	STY3306	-0.179725	10.5377	-3.22896	0.00649764	0.0316588	-3.79009	0.882871
2384	8	8	7	unknown (26H23)	STY3306	-0.212114	10.3844	-4.42767	0.000662569	0.00544871	-1.46945	0.863271
1737	6	9	7	unknown (26J23)	STY3307	-0.54103	10.9415	-7.70901	3.1e-06	6.39e-05	4.13484	0.68728
9513	30	9	7	unknown (26J17)	STY3307	-0.743483	10.8694	-10.3917	1.03e-07	3.66e-06	7.72745	0.597296
2385	8	9	7	unknown (26L23)	STY3308	-0.440006	10.1363	-7.39368	4.88e-06	9.29e-05	3.6577	0.737132
10161	32	9	7	unknown (26L17)	STY3308	-0.482756	10.2739	-10.1336	1.38e-07	4.75e-06	7.41457	0.715609
1087	4	7	7	unknown (26D24)	STY3312	0.350447	8.02614	3.46992	0.00407768	0.0223368	-3.32256	1.27496
8863	28	7	7	unknown (26D18)	STY3312	0.234061	8.26656	3.21805	0.00663638	0.0322029	-3.8112	1.17614
8864	28	8	7	unknown (26H18)	STY3314	-0.343639	8.31311	-5.64637	7.62e-05	0.000923192	0.775214	0.788051
8217	26	9	7	unknown (26J18)	STY3315	-0.211851	9.21937	-3.01258	0.00987645	0.0429434	-4.20662	0.863428
1089	4	9	7	unknown (26L24)	STY3316	-0.322478	8.47627	-3.60101	0.0031672	0.0184371	-3.06746	0.799695
8865	28	9	7	unknown (26L18)	STY3316	-0.40958	8.42927	-5.94483	4.62e-05	0.000620182	1.29672	0.752842
442	2	10	7	unknown (26N24)	STY3317	-0.989822	9.59724	-10.2155	1.26e-07	4.33e-06	7.51454	0.50354
8218	26	10	7	unknown (26N18)	STY3317	-1.04751	10.0827	-15.2809	9.3e-10	6.62e-08	12.6748	0.483801
1090	4	10	7	unknown (26P24)	STY3318	-0.84542	9.25093	-8.77386	7.32e-07	1.92e-05	5.65588	0.556549
8866	28	10	7	unknown (26P18)	STY3318	-1.01577	9.2345	-14.4628	1.85e-09	1.15e-07	11.9563	0.494565
6579	21	9	6	unknown (29A7)	STY3319	-0.60304	7.65327	-5.46623	0.000103546	0.00118706	0.454728	0.658365
14355	45	9	6	unknown (29A1)	STY3319	-0.806053	7.90457	-10.396	1.02e-07	3.65e-06	7.73258	0.571945
15003	47	9	6	unknown (29C1)	STY3320	-0.76102	8.38129	-7.43248	4.61e-06	8.82e-05	3.7171	0.590079
7227	23	9	6	unknown (29C7)	STY3320	-0.989474	8.9325	-14.6552	1.57e-09	1e-07	12.1286	0.503661
6580	21	10	6	unknown (29E7)	STY3321	-0.606396	7.84515	-7.82926	2.62e-06	5.6e-05	4.31347	0.656835
14356	45	10	6	unknown (29E1)	STY3321	-0.811082	8.26515	-9.25317	3.98e-07	1.16e-05	6.29795	0.569954
7228	23	10	6	unknown (29G7)	STY3323	-0.182925	8.08941	-3.78766	0.00221371	0.0140825	-2.70423	0.880915
15005	47	11	6	unknown (29K1)	STY3326	0.211982	7.69795	3.21008	0.00673955	0.0326069	-3.8266	1.15828
6582	21	12	6	unknown (29M7)	STY3328	0.528743	7.67899	5.44754	0.000106927	0.00121624	0.421238	1.44267
14358	45	12	6	unknown (29M1)	STY3328	0.451406	7.81882	5.48683	9.99e-05	0.00115391	0.491584	1.36737
7230	23	12	6	unknown (29O7)	STY3329	0.475738	7.76124	7.89417	2.39e-06	5.21e-05	4.40916	1.39063
15006	47	12	6	unknown (29O1)	STY3329	0.301747	7.78357	4.93159	0.000264539	0.00257498	-0.520559	1.23264
13059	41	9	6	unknown (29A2)	STY3330	0.305162	7.5006	3.87883	0.00186001	0.0123736	-2.52705	1.23556
2914	9	16	18	unknown (2M22)	STY3347	0.343994	8.23451	3.5315	0.00362094	0.0204333	-3.20275	1.26927
10690	33	16	18	unknown (2M16)	STY3347	0.242405	8.12555	4.74441	0.000370686	0.00340802	-0.869976	1.18296
2694	9	12	6	unknown (29M10)	STY3356	0.292858	8.88883	5.1584	0.000176859	0.0018568	-0.102539	1.22506
10470	33	12	6	unknown (29M4)	STY3356	0.201198	8.85611	3.86123	0.00192349	0.0126863	-2.56124	1.14965
9171	29	9	6	unknown (29A5)	STY3359	-0.295079	7.91036	-5.73692	6.54e-05	0.000816211	0.934699	0.815028
9821	31	11	6	unknown (29K5)	STY3364	-0.174373	8.01273	-3.0854	0.00857904	0.0389448	-4.06695	0.886153
102	1	12	6	unknown (29M12)	STY3375	0.279588	8.18141	3.51922	0.00370766	0.0208508	-3.22664	1.21385
13385	42	11	6	unknown (29J2)	STY3390	0.238248	7.856	3.13994	0.00771958	0.0361333	-3.96197	1.17956
5609	18	11	6	unknown (29J8)	STY3390	0.235643	7.94143	3.57385	0.00333716	0.0191908	-3.12031	1.17743
12087	38	9	6	unknown (29B3)	STY3394	1.08159	10.7044	19.8274	3.45e-11	4.19e-09	16.0991	2.11637
4311	14	9	6	unknown (29B9)	STY3394	1.07656	10.2428	19.3409	4.74e-11	5.35e-09	15.7719	2.109
12735	40	9	6	unknown (29D3)	STY3395	1.4102	9.60256	16.6626	3.14e-10	2.52e-08	13.81	2.65774
4959	16	9	6	unknown (29D9)	STY3395	1.26136	9.10712	15.1058	1.07e-09	7.36e-08	12.5241	2.39721
4312	14	10	6	unknown (29F9)	STY3396	0.25928	7.76582	2.9209	0.01179	0.0486615	-4.38161	1.19688
3663	12	9	6	unknown (29D10)	STY3405	1.18543	7.52369	10.7341	6.99e-08	2.67e-06	8.13302	2.27432
11439	36	9	6	unknown (29D4)	STY3405	1.06703	7.41103	11.4406	3.26e-08	1.41e-06	8.93743	2.09512
10792	34	10	6	unknown (29F4)	STY3406	0.608745	8.1877	6.06797	3.78e-05	0.000522689	1.5084	1.52493
3016	10	10	6	unknown (29F10)	STY3406	0.423832	7.87596	4.90599	0.000276959	0.00267795	-0.568124	1.34149
10793	34	11	6	unknown (29J4)	STY3408	0.343643	7.94179	4.78617	0.000343676	0.00318654	-0.791687	1.26896
10794	34	12	6	unknown (29N4)	STY3410	0.579182	8.53231	9.00772	5.42e-07	1.5e-05	5.9723	1.494
3018	10	12	6	unknown (29N10)	STY3410	0.566676	8.21594	7.93702	2.25e-06	4.99e-05	4.47202	1.48111
11442	36	12	6	unknown (29P4)	STY3411	0.585928	7.94357	8.12784	1.73e-06	4.03e-05	4.7493	1.501
3666	12	12	6	unknown (29P10)	STY3411	0.479335	7.78477	7.88696	2.41e-06	5.25e-05	4.39854	1.3941
8200	26	10	6	unknown (29F6)	STY3426	-0.234573	7.83448	-3.54916	0.00349975	0.0199212	-3.16838	0.849936
1072	4	10	6	unknown (29H12)	STY3427	-0.475196	7.91934	-5.40362	0.000115336	0.00129279	0.342354	0.719369
8848	28	10	6	unknown (29H6)	STY3427	-0.563138	7.37308	-5.05481	0.000212388	0.00216388	-0.292722	0.676828
8201	26	11	6	unknown (29J6)	STY3428	-0.248983	7.8437	-3.1156	0.00809205	0.0372115	-4.00886	0.841489
1073	4	11	6	unknown (29L12)	STY3429	-1.68876	8.65077	-16.812	2.8e-10	2.29e-08	13.9274	0.310194
8849	28	11	6	unknown (29L6)	STY3429	-2.13092	9.17918	-27.7922	4.48e-13	1.13e-10	20.5148	0.228311
426	2	12	6	unknown (29N12)	STY3430	-1.93637	10.0815	-18.0887	1.11e-10	1.02e-08	14.8903	0.261273
8202	26	12	6	unknown (29N6)	STY3430	-2.15059	11.0075	-39.6288	4.42e-15	3.62e-12	24.9746	0.225221
1074	4	12	6	unknown (29P12)	STY3431	-2.28606	9.05824	-21.4631	1.25e-11	1.59e-09	17.1422	0.205034
8850	28	12	6	unknown (29P6)	STY3431	-2.70731	9.50829	-30.6971	1.23e-13	4.03e-11	21.7909	0.153115
14359	45	13	6	unknown (29A13)	STY3432	-1.97396	10.4529	-15.0633	1.11e-09	7.59e-08	12.4873	0.254554
6583	21	13	6	unknown (29A19)	STY3432	-2.2239	10.6958	-33.0368	4.74e-14	2.14e-11	22.7222	0.214062
6586	21	16	6	unknown (29M19)	STY3439	0.330556	7.1794	3.89324	0.00180964	0.0120938	-2.49908	1.2575
13065	41	15	6	unknown (29I14)	STY3446	0.232737	7.56355	4.21815	0.000979086	0.00745244	-1.87085	1.17506
5289	17	15	6	unknown (29I20)	STY3446	0.185359	7.91211	3.37526	0.00489589	0.0255774	-3.50653	1.1371
5937	19	15	6	unknown (29K20)	STY3447	0.392559	8.49292	4.40593	0.000689807	0.00561278	-1.51093	1.31272
13713	43	15	6	unknown (29K14)	STY3447	0.280278	8.15682	3.47899	0.00400692	0.0221064	-3.30492	1.21443
5290	17	16	6	unknown (29M20)	STY3448	0.212919	8.29696	3.80825	0.00212827	0.0136986	-2.6642	1.15903
4639	15	13	6	unknown (29C21)	STY3451	0.334418	8.16865	4.66796	0.000425991	0.00382515	-1.01376	1.26087
12415	39	13	6	unknown (29C15)	STY3451	0.211913	7.97335	3.63734	0.00295343	0.0175517	-2.99674	1.15822
3343	11	13	6	unknown (29C22)	STY3459	0.249181	7.63147	3.77868	0.00225208	0.0142866	-2.72169	1.18853
2696	9	14	6	unknown (29E22)	STY3460	0.319579	7.82157	3.97096	0.00156101	0.0107922	-2.34831	1.24797
10472	33	14	6	unknown (29E16)	STY3460	0.244008	7.78061	4.29404	0.000849485	0.00663572	-1.72506	1.18428
3345	11	15	6	unknown (29K22)	STY3463	-0.210722	8.8238	-4.04435	0.00135831	0.00961764	-2.2062	0.864105
11121	35	15	6	unknown (29K16)	STY3463	-0.245105	7.92756	-3.82284	0.00206973	0.013421	-2.63583	0.843754
103	1	13	6	unknown (29A24)	STY3474	0.477501	10.0942	6.10903	3.53e-05	0.000495104	1.57853	1.39233
7879	25	13	6	unknown (29A18)	STY3474	0.42698	9.70329	8.0235	2e-06	4.55e-05	4.59824	1.34442
8527	27	13	6	unknown (29C18)	STY3475	0.645981	8.4309	7.59604	3.64e-06	7.27e-05	3.96536	1.5648
751	3	13	6	unknown (29C24)	STY3475	0.562181	8.63177	6.37745	2.29e-05	0.000345028	2.03134	1.4765
753	3	15	6	unknown (29K24)	STY3480	0.223792	8.05752	2.92713	0.0116491	0.0482628	-4.36975	1.1678
106	1	16	6	unknown (29M24)	STY3481	0.434029	7.87627	3.99848	0.00148159	0.010334	-2.29499	1.351
7882	25	16	6	unknown (29M18)	STY3481	0.247709	7.47367	3.38038	0.00484766	0.0254689	-3.49658	1.18732
754	3	16	6	unknown (29O24)	STY3482	0.276538	9.56913	3.08295	0.00861977	0.0390651	-4.07165	1.21128
6907	22	13	6	unknown (29B19)	STY3483	0.314808	9.69997	6.07661	3.72e-05	0.000515907	1.52318	1.24385
14683	46	13	6	unknown (29B13)	STY3483	0.293172	9.00265	5.96073	4.5e-05	0.0006072	1.32417	1.22533
5613	18	15	6	unknown (29J20)	STY3495	0.363062	7.87697	5.96015	4.51e-05	0.0006072	1.32318	1.28615
13389	42	15	6	unknown (29J14)	STY3495	0.223421	7.99296	3.47706	0.0040218	0.0221698	-3.30866	1.1675
14038	44	16	6	unknown (29P14)	STY3498	0.33996	8.82885	4.0924	0.00124041	0.00899273	-2.1133	1.26572
6262	20	16	6	unknown (29P20)	STY3498	0.315325	8.80198	3.6118	0.00310208	0.0181549	-3.04644	1.24429
4963	16	13	6	unknown (29D21)	STY3500	-0.528589	11.9226	-6.42488	2.13e-05	0.000325231	2.11032	0.693232
12739	40	13	6	unknown (29D15)	STY3500	-0.62549	12.1236	-8.09756	1.8e-06	4.14e-05	4.7056	0.648199
4318	14	16	6	unknown (29N21)	STY3505	0.169504	8.75363	3.18076	0.00713316	0.0340457	-3.88324	1.12467
12742	40	16	6	unknown (29P15)	STY3506	0.24255	10.2421	3.42638	0.00443535	0.0237495	-3.40722	1.18308
4966	16	16	6	unknown (29P21)	STY3506	0.21591	10.036	4.30506	0.000832203	0.00652798	-1.70394	1.16144
3667	12	13	6	unknown (29D22)	STY3508	0.349563	7.40017	5.53261	9.24e-05	0.00108026	0.573315	1.27417
11443	36	13	6	unknown (29D16)	STY3508	0.265416	7.58701	3.01153	0.00989663	0.042974	-4.20864	1.20198
10796	34	14	6	unknown (29F16)	STY3510	0.194649	7.48456	3.00881	0.00994876	0.0431146	-4.21385	1.14445
3020	10	14	6	unknown (29F22)	STY3510	0.231765	7.78766	2.90629	0.0121272	0.0495057	-4.40939	1.17427
1724	6	14	6	unknown (29F23)	STY3519	0.282882	8.20179	3.51689	0.00372436	0.0209178	-3.23117	1.21662
9500	30	14	6	unknown (29F17)	STY3519	0.27966	8.15696	3.44406	0.00428644	0.0231701	-3.37285	1.21391
8203	26	13	6	unknown (29B18)	STY3525	-0.260575	9.53716	-3.65379	0.00286152	0.0171029	-2.96472	0.834755
427	2	13	6	unknown (29B24)	STY3525	-0.388029	9.1728	-3.20822	0.00676388	0.0327004	-3.8302	0.764173
8854	28	16	6	unknown (29P18)	STY3533	-0.177788	7.85957	-3.121	0.00800782	0.0370054	-3.99845	0.884057
14363	45	17	6	unknown (30A1)	STY3534	0.211249	7.58136	3.22967	0.00648879	0.0316274	-3.78873	1.15769
6587	21	17	6	unknown (30A7)	STY3534	0.273642	7.61816	2.94856	0.0111772	0.0469764	-4.32895	1.20886
14364	45	18	6	unknown (30E1)	STY3536	0.21452	7.56938	3.36723	0.00497253	0.0259054	-3.52213	1.16032
6588	21	18	6	unknown (30E7)	STY3536	0.234173	7.48643	2.97441	0.0106327	0.0452739	-4.27961	1.17623
7096	22	4	17	unknown (3F19)	STY3539	1.43807	12.3273	22.3784	7.33e-12	1.03e-09	17.6909	2.70958
14872	46	4	17	unknown (3F13)	STY3539	1.23149	11.0288	9.37696	3.42e-07	1.03e-05	6.45975	2.34809
14330	45	2	5	unknown (30M1)	STY3542	-0.238278	7.63316	-3.25144	0.00622102	0.030711	-3.74661	0.847757
13067	41	17	6	unknown (30A2)	STY3544	0.23203	7.22505	4.09741	0.00122874	0.00893209	-2.10363	1.17449
13068	41	18	6	unknown (30E2)	STY3546	0.18474	7.81933	3.01872	0.00975997	0.0426067	-4.19487	1.13661
5257	17	1	5	unknown (30I8)	STY3547	0.409932	7.97858	3.39718	0.00469276	0.024832	-3.46395	1.32862
4643	15	17	6	unknown (30C9)	STY3552	0.223556	7.62468	4.33611	0.000785389	0.00621207	-1.64443	1.16761
11772	37	18	6	unknown (30E3)	STY3553	0.235631	8.03725	3.97086	0.00156129	0.0107922	-2.3485	1.17742
3996	13	18	6	unknown (30E9)	STY3553	0.212174	7.95156	3.47586	0.00403115	0.0221747	-3.311	1.15843
4644	15	18	6	unknown (30G9)	STY3554	0.224873	8.55555	2.98108	0.0104965	0.0448498	-4.26687	1.16867
11738	37	2	5	unknown (30M3)	STY3557	-0.574584	8.84616	-5.9998	4.22e-05	0.000574147	1.39148	0.67148
3962	13	2	5	unknown (30M9)	STY3557	-0.59905	8.55955	-7.61077	3.56e-06	7.15e-05	3.98755	0.660189
4610	15	2	5	unknown (30O9)	STY3558	-0.371652	9.44304	-4.80492	0.000332225	0.00309793	-0.75661	0.772897
12386	39	2	5	unknown (30O3)	STY3558	-0.431372	9.32934	-5.49942	9.78e-05	0.00113326	0.514101	0.741556
2699	9	17	6	unknown (30A10)	STY3559	-0.241509	9.21167	-4.0933	0.00123831	0.00899167	-2.11157	0.84586
10475	33	17	6	unknown (30A4)	STY3559	-0.26001	9.07238	-5.00381	0.000232539	0.00232397	-0.386814	0.835082
11123	35	17	6	unknown (30C4)	STY3560	-0.29067	8.81512	-5.06354	0.000209123	0.00213894	-0.276637	0.817522
3347	11	17	6	unknown (30C10)	STY3560	-0.313511	8.60976	-6.20856	3.01e-05	0.000432425	1.74757	0.804681
9179	29	17	6	unknown (30A5)	STY3568	0.22723	7.44365	3.7271	0.0024859	0.0154536	-2.82202	1.17059
9180	29	18	6	unknown (30E5)	STY3570	-0.358399	9.17697	-5.02188	0.000225178	0.00227121	-0.353429	0.78003
9794	31	2	5	unknown (30O5)	STY3576	0.184721	8.79934	3.10114	0.00832162	0.0380268	-4.03668	1.1366
107	1	17	6	unknown (30A12)	STY3577	4.21527	10.0076	24.6995	2.06e-12	3.84e-10	18.9828	18.5747
7883	25	17	6	unknown (30A6)	STY3577	4.07565	10.1259	43.8383	1.18e-15	1.76e-12	26.1824	16.8613
755	3	17	6	unknown (30C12)	STY3578	3.56246	9.70488	22.6673	6.22e-12	9.25e-10	17.8592	11.8143
8531	27	17	6	unknown (30C6)	STY3578	3.51723	9.49561	21.4925	1.23e-11	1.59e-09	17.1602	11.4496
15336	48	18	6	unknown (30H1)	STY3588	0.305893	8.64297	3.72772	0.00248295	0.0154427	-2.82082	1.23618
7560	24	18	6	unknown (30H7)	STY3588	0.232484	8.91507	3.32247	0.00542214	0.0277291	-3.60898	1.17486
14653	46	1	5	unknown (30J1)	STY3589	0.463164	8.41093	5.82004	5.69e-05	0.000730898	1.08013	1.37856
6877	22	1	5	unknown (30J7)	STY3589	0.412368	8.54682	6.83313	1.13e-05	0.000188047	2.77766	1.33087
7525	24	1	5	unknown (30L7)	STY3590	0.29197	8.72462	4.87005	0.000295427	0.00281905	-0.635025	1.22431
5130	16	18	15	unknown (9P21)	HCM1.97	-0.155701	7.43861	-3.02152	0.00970722	0.0424736	-4.18951
14654	46	2	5	unknown (30N1)	STY3591	0.167655	9.60939	3.37255	0.00492161	0.025681	-3.51179	1.12323
6878	22	2	5	unknown (30N7)	STY3591	0.16253	10.0429	3.28099	0.00587527	0.0293921	-3.68939	1.11925
7526	24	2	5	unknown (30P7)	STY3592	0.570566	9.89259	9.24117	4.04e-07	1.17e-05	6.28218	1.48511
3416	11	14	10	unknown (20G22)	SBG1244	-0.158516	6.60739	-3.12443	0.00795493	0.0368398	-3.99186
15302	48	2	5	unknown (30P1)	STY3592	0.413561	9.13192	5.00211	0.000233243	0.00232746	-0.389953	1.33197
5615	18	17	6	unknown (30B8)	STY3593	0.36811	7.83058	5.06384	0.00020901	0.00213894	-0.276077	1.29066
13391	42	17	6	unknown (30B2)	STY3593	0.327284	7.4187	4.01077	0.00144749	0.0101394	-2.2712	1.25465
5616	18	18	6	unknown (30F8)	STY3595	0.379912	7.88356	5.84274	5.48e-05	0.000712	1.11968	1.30126
13392	42	18	6	unknown (30F2)	STY3595	0.290198	7.63381	4.03838	0.00137375	0.00970597	-2.21775	1.22281
11282	35	14	15	unknown (9O4)	HCM1.226c	-0.160925	7.5759	-3.04373	0.00929916	0.0412414	-4.14694
13357	42	1	5	unknown (30J2)	STY3597	0.243095	7.64176	3.73084	0.00246817	0.0153653	-2.81476	1.18353
6229	20	1	5	unknown (30L8)	STY3598	0.440266	7.98405	4.67216	0.000422739	0.00380117	-1.00584	1.35685
14005	44	1	5	unknown (30L2)	STY3598	0.314938	8.20332	3.92641	0.00169892	0.0115544	-2.43471	1.24396
7463	24	11	1	unknown (40D19)	PHE	-0.162629	7.65525	-3.4854	0.00395761	0.0219083	-3.29244
5582	18	2	5	unknown (30N8)	STY3599	0.397469	8.3218	4.59326	0.000488327	0.00429071	-1.15482	1.31719
13358	42	2	5	unknown (30N2)	STY3599	0.359113	7.9591	4.88687	0.000286628	0.0027491	-0.60369	1.28264
6230	20	2	5	unknown (30P8)	STY3600	0.532353	8.21813	5.48884	9.96e-05	0.00115196	0.495192	1.44629
14006	44	2	5	unknown (30P2)	STY3600	0.291067	7.94991	4.56783	0.000511651	0.00445381	-1.20298	1.22355
4319	14	17	6	unknown (30B9)	STY3601	0.223733	8.76149	2.95676	0.0110016	0.0463574	-4.31331	1.16775
781	3	7	8	unknown (24K12)	SBG2799	-0.171125	7.70861	-3.23242	0.00645427	0.0315122	-3.7834
12095	38	17	6	unknown (30B3)	STY3601	0.217666	8.54364	2.93109	0.0115604	0.0480017	-4.36221	1.16285
4320	14	18	6	unknown (30F9)	STY3603	0.52718	7.59819	3.65223	0.00287008	0.017132	-2.96775	1.44111
12096	38	18	6	unknown (30F3)	STY3603	0.436332	7.20215	5.84761	5.43e-05	0.00070769	1.12816	1.35316
4968	16	18	6	unknown (30H9)	STY3604	0.229769	7.41445	3.17458	0.00721905	0.034353	-3.89518	1.17265
10799	34	17	6	unknown (30B4)	STY3609	0.651587	9.34185	13.8206	3.24e-09	1.87e-07	11.3654	1.5709
3023	10	17	6	unknown (30B10)	STY3609	0.582982	9.18872	10.2156	1.26e-07	4.33e-06	7.5147	1.49794
5321	17	11	8	unknown (24I20)	SBG0895	-0.174171	8.23832	-3.36578	0.00498649	0.0259678	-3.52494
3024	10	18	6	unknown (30F10)	STY3611	0.343007	8.57873	5.44447	0.000107494	0.00122109	0.415724	1.2684
10820	34	2	8	unknown (23F16)	SBG1775	-0.174381	8.76443	-3.15675	0.00747242	0.035165	-3.92956
10800	34	18	6	unknown (30F4)	STY3611	0.287544	8.67597	3.75492	0.00235688	0.0147936	-2.76791	1.22056
11448	36	18	6	unknown (30H4)	STY3612	0.428804	8.90971	5.45646	0.000105299	0.00120123	0.437228	1.34612
9665	30	17	15	unknown (9J17)	HCM1.50	-0.176767	7.83439	-3.33851	0.0052565	0.0269995	-3.57787
3672	12	18	6	unknown (30H10)	STY3612	0.402851	9.08492	6.6051	1.6e-05	0.000252336	2.4077	1.32212
3638	12	2	5	unknown (30P10)	STY3616	0.507775	8.80504	6.03953	3.96e-05	0.000542992	1.4597	1.42186
11414	36	2	5	unknown (30P4)	STY3616	0.433393	8.34261	5.93103	4.73e-05	0.000631916	1.27287	1.35041
9503	30	17	6	unknown (30B5)	STY3617	0.182801	6.40125	3.04902	0.00920448	0.0409185	-4.1368	1.13509
9504	30	18	6	unknown (30F5)	STY3619	0.28829	6.97978	3.33589	0.00528314	0.0271243	-3.58294	1.22119
2376	8	18	6	unknown (30H11)	STY3620	0.386067	8.12324	3.2474	0.00626988	0.0308077	-3.75443	1.30683
8207	26	17	6	unknown (30B6)	STY3625	0.353628	8.18759	6.06517	3.79e-05	0.000524528	1.50362	1.27777
772	3	16	7	unknown (27G24)	AYGAL0336	-0.179996	6.50988	-3.13885	0.00773593	0.0361839	-3.96407
8208	26	18	6	unknown (30F6)	STY3627	0.21803	8.09623	3.1305	0.00786196	0.0365774	-3.98016	1.16314
1045	4	1	5	unknown (30L12)	STY3630	0.278964	8.38047	3.23232	0.00645553	0.0315122	-3.7836	1.21332
6557	21	5	5	unknown (30I19)	STY3637	0.252908	7.40565	3.06531	0.00891901	0.039968	-4.10554	1.19161
7205	23	5	5	unknown (30K19)	STY3638	-0.157269	10.0591	-3.05731	0.00905815	0.0405016	-4.1209	0.896721
6558	21	6	5	unknown (30M19)	STY3639	0.391695	9.91063	6.77531	1.23e-05	0.000203794	2.68451	1.31193
14334	45	6	5	unknown (30M13)	STY3639	0.35729	9.94188	6.59197	1.63e-05	0.000257254	2.38618	1.28102
13035	41	3	5	unknown (30A14)	STY3641	0.222469	8.18357	3.02494	0.00964323	0.0423087	-4.18295	1.16673
5262	17	6	5	unknown (30M20)	STY3648	0.571444	8.35363	7.45147	4.48e-06	8.59e-05	3.7461	1.48601
13038	41	6	5	unknown (30M14)	STY3648	0.48807	8.10006	6.26549	2.74e-05	0.00039936	1.84367	1.40257
6815	22	11	1	unknown (40B19)	PHE	-0.183448	7.46829	-3.2698	0.00600382	0.0298981	-3.71105
4612	15	4	5	unknown (30G21)	STY3653	0.202714	7.78996	3.87196	0.00188455	0.0124987	-2.5404	1.15086
3965	13	5	5	unknown (30I21)	STY3654	0.307023	8.4446	3.79594	0.00217893	0.0139091	-2.68813	1.23715
11741	37	5	5	unknown (30I15)	STY3654	0.284281	8.32341	3.26863	0.00601741	0.0299202	-3.71332	1.2178
6989	22	5	11	unknown (17J7)	STM3639	-0.185605	7.75101	-3.12762	0.00790599	0.036717	-3.98572
3966	13	6	5	unknown (30M21)	STY3656	0.273216	7.7433	3.16298	0.00738298	0.0348694	-3.91756	1.2085
4614	15	6	5	unknown (30O21)	STY3657	0.293408	8.07503	4.45528	0.000629558	0.00522318	-1.41681	1.22553
12390	39	6	5	unknown (30O15)	STY3657	0.265264	7.78807	4.4131	0.000680695	0.00556182	-1.49724	1.20186
9800	31	8	5	unknown (31G5)	AYSL0045	-0.187669	7.3905	-3.30921	0.00556302	0.0281636	-3.63469
7905	25	3	8	unknown (23I18)	SBG0930	-0.188076	7.14167	-3.33481	0.00529428	0.0271628	-3.58505
2670	9	6	5	unknown (30M22)	STY3666	0.336385	8.48456	5.09034	0.00019943	0.0020591	-0.227347	1.26259
4069	13	1	11	unknown (16I21)	STM0921	-0.188606	7.25372	-3.12594	0.00793168	0.0367835	-3.98895
10446	33	6	5	unknown (30M16)	STY3666	0.273078	8.29795	6.07931	3.71e-05	0.000514724	1.5278	1.20838
10506	33	12	8	unknown (24M16)	SBG1333	-0.189424	7.83023	-3.44868	0.00424832	0.0230392	-3.36385
4858	15	16	18	unknown (2O21)	STY3671	0.229191	9.71164	4.05399	0.00133376	0.00949033	-2.18754	1.17218
5361	17	15	10	unknown (20I20)	SBG1143	-0.190516	8.47698	-3.471	0.00406913	0.022318	-3.32045
12634	39	16	18	unknown (2O15)	STY3671	0.178525	9.92727	2.97436	0.0106338	0.0452739	-4.27971	1.13173
10042	31	16	18	unknown (2O17)	STY3673	-0.242079	9.19624	-3.79116	0.00219897	0.0140121	-2.69743	0.845526
2266	7	16	18	unknown (2O23)	STY3673	-0.243809	9.33085	-3.86753	0.00190051	0.0125664	-2.54899	0.844513
9150	29	6	5	unknown (30M17)	STY3675	0.185341	7.77357	3.71753	0.00253195	0.0156422	-2.84065	1.13709
4289	14	5	5	unknown (30J21)	STY3708	0.20902	8.72867	3.27919	0.00589579	0.0294489	-3.69288	1.1559
10767	34	3	5	unknown (30B16)	STY3712	0.169676	8.14934	3.39815	0.00468396	0.0248168	-3.46206	1.12481
11415	36	3	5	unknown (30D16)	STY3713	-0.228502	7.32329	-3.07023	0.00883444	0.0396777	-4.09608	0.853521
3639	12	3	5	unknown (30D22)	STY3713	-0.307668	7.52375	-3.17465	0.00721801	0.034353	-3.89503	0.807947
11837	37	11	10	unknown (20I3)	SBG1914	-0.19288	7.66758	-3.90706	0.00176262	0.0118644	-2.47224
7633	24	1	11	unknown (16L19)	STM1030	-0.193575	7.91052	-3.62534	0.00302236	0.0178479	-3.0201
2116	7	10	10	unknown (20G11)	SBG0290	-0.193639	8.55188	-3.63179	0.00298508	0.0176756	-3.00753
2992	10	4	5	unknown (30F22)	STY3714	0.167787	7.86091	3.03917	0.00938154	0.0414663	-4.15569	1.12333
11998	38	10	1	unknown (40N3)	LYS	-0.194825	7.53739	-3.05418	0.00911314	0.0406367	-4.1269
3640	12	4	5	unknown (30H22)	STY3715	0.427864	11.3203	7.05619	8.03e-06	0.000140959	3.13281	1.34524
11416	36	4	5	unknown (30H16)	STY3715	0.415522	11.4551	6.18409	3.13e-05	0.000445463	1.70614	1.33378
3506	11	14	15	unknown (9O10)	HCM1.226c	-0.195443	7.4322	-3.01311	0.00986652	0.0429332	-4.20563
11418	36	6	5	unknown (30P16)	STY3719	0.287569	7.91797	4.85065	0.000305922	0.00289597	-0.67119	1.22058
4016	13	2	8	unknown (23E21)	SBG2843	-0.19565	7.01085	-3.00885	0.00994804	0.0431146	-4.21377
1695	6	3	5	unknown (30B23)	STY3720	1.23185	8.4894	8.59917	9.2e-07	2.31e-05	5.41552	2.34867
5721	18	15	12	unknown (16J8)	STM4540	-0.196129	7.74081	-4.05397	0.00133381	0.00949033	-2.18758
1801	6	1	11	unknown (16J23)	STM0656	-0.196489	8.06447	-3.42989	0.00440539	0.0236181	-3.40039
5843	19	11	1	unknown (40C20)	PHE	-0.196567	7.81665	-3.39722	0.00469243	0.024832	-3.46388
9471	30	3	5	unknown (30B17)	STY3720	1.15877	8.19179	11.4403	3.26e-08	1.41e-06	8.93704	2.23266
9473	30	5	5	unknown (30J17)	STY3725	0.216887	7.51601	4.10425	0.001213	0.0088471	-2.09042	1.16222
8823	28	3	5	unknown (30D18)	STY3736	-0.176462	9.34792	-3.47209	0.00406059	0.0222854	-3.31833	0.88487
8825	28	5	5	unknown (30L18)	STY3740	0.32222	8.29733	4.13997	0.00113402	0.00836428	-2.02147	1.25025
1049	4	5	5	unknown (30L24)	STY3740	0.311008	7.93058	3.59817	0.00318453	0.0185133	-3.07298	1.24057
8826	28	6	5	unknown (30P18)	STY3742	0.349545	8.70353	4.79303	0.000339439	0.00315396	-0.778846	1.27416
1630	6	10	1	unknown (40N11)	LYS	-0.198969	8.24062	-3.12738	0.00790959	0.0367207	-3.98617
11351	36	11	1	unknown (40D16)	PHE	-0.199205	7.54657	-3.16369	0.00737275	0.0348462	-3.91618
13131	41	9	10	unknown (20A2)	SBG1910	-0.199456	7.26732	-3.04248	0.00932172	0.0413123	-4.14935
1050	4	6	5	unknown (30P24)	STY3742	0.338495	8.24671	3.45414	0.00420376	0.0228458	-3.35323	1.26444
7215	23	15	5	unknown (32C7)	STY3744	-0.236421	8.71596	-4.89054	0.000284748	0.00274013	-0.596872	0.848849
1106	4	8	8	unknown (24P12)	SBG0269	-0.200038	7.39931	-3.59601	0.00319777	0.0185655	-3.07718
6568	21	16	5	unknown (32E7)	STY3745	0.343225	7.70453	4.27436	0.000881299	0.00683529	-1.76283	1.26859
14344	45	16	5	unknown (32E1)	STY3745	0.215508	7.36713	3.83499	0.00202225	0.0131784	-2.61221	1.16111
9730	31	10	1	unknown (40O5)	LYS	-0.201201	7.61392	-3.09738	0.00838238	0.0382244	-4.04391
7217	23	17	5	unknown (32K7)	STY3748	1.8895	10.1563	33.4703	4e-14	1.94e-11	22.8864	3.70507
14993	47	17	5	unknown (32K1)	STY3748	1.54328	9.56636	14.749	1.45e-09	9.43e-08	12.2119	2.91456
14595	46	15	1	unknown (41B1)	U46780_cat_DT104_Boyd	-0.201301	9.24586	-3.98456	0.00152122	0.0105685	-2.32195
6570	21	18	5	unknown (32M7)	STY3749	-0.270606	9.50825	-4.23705	0.000945014	0.00724788	-1.8345	0.828971
12315	39	3	1	unknown (39C15)	5S_rRNA 1:10	-0.202068	9.09909	-3.01481	0.00983401	0.0428442	-4.20236
976	4	4	1	unknown (39H24)	4.5S_RNA	-0.202327	9.88336	-3.72176	0.00251149	0.0155536	-2.83242
13047	41	15	5	unknown (32A2)	STY3751	0.263939	8.40829	4.56947	0.000510113	0.0044493	-1.19988	1.20075
5271	17	15	5	unknown (32A8)	STY3751	0.237409	8.25861	4.07748	0.00127585	0.00917269	-2.14214	1.17887
5920	19	16	5	unknown (32G8)	STY3754	0.271219	7.99096	3.08087	0.00865448	0.0391245	-4.07565	1.20683
11878	37	16	12	unknown (16M3)	STM0200	-0.20481	7.26503	-3.11908	0.00803765	0.0370785	-4.00215
5921	19	17	5	unknown (32K8)	STY3756	0.3594	8.03999	4.68035	0.000416475	0.00376293	-0.990414	1.28289
863	3	17	12	unknown (16C24)	STM0764	-0.205393	7.06333	-3.61348	0.0030921	0.0181206	-3.04318
5274	17	18	5	unknown (32M8)	STY3758	-0.17225	8.35875	-3.05698	0.00906396	0.0405016	-4.12154	0.887457
11751	37	15	5	unknown (32A3)	STY3760	0.241679	10.2959	3.45763	0.00417557	0.0227304	-3.34646	1.18237
5182	16	16	18	unknown (2P21)	STY3762	0.341642	7.92711	3.18909	0.00701911	0.0335744	-3.86716	1.2672
12958	40	16	18	unknown (2P15)	STY3762	0.319549	8.01533	3.256	0.0061664	0.030522	-3.73779	1.24794
13513	42	13	13	unknown (13J14)	V01369_HIN	-0.206998	7.86696	-3.60975	0.00311435	0.018186	-3.05044
10366	32	16	18	unknown (2P17)	STY3764	0.276159	7.56392	4.60028	0.000482087	0.00424159	-1.14155	1.21097
1846	6	10	13	unknown (13N11)	PSLTtraY	-0.207922	7.67818	-3.12976	0.00787322	0.0366167	-3.98158
11019	35	3	1	unknown (39C16)	5S_rRNA 1:10	-0.20811	8.22579	-3.88865	0.00182555	0.0121753	-2.508
4625	15	17	5	unknown (32K9)	STY3765	0.257036	8.08294	4.01554	0.00143445	0.0100588	-2.26195	1.19502
2679	9	15	5	unknown (32A10)	STY3769	0.22549	8.44605	3.34999	0.00514101	0.0265507	-3.55558	1.16917
1889	6	17	15	unknown (9J23)	HCM1.50	-0.20958	8.22236	-3.96736	0.00157172	0.0108528	-2.35529
10455	33	15	5	unknown (32A4)	STY3769	0.182088	8.41185	3.34646	0.00517632	0.0266886	-3.56245	1.13452
1297	5	1	1	unknown (39I11)	16S_rRNA 1:10	-0.210126	11.915	-3.0184	0.00976599	0.0426188	-4.19549
5365	17	1	11	unknown (16I20)	STM0920	-0.210509	7.52234	-3.16217	0.00739454	0.0348988	-3.91912
3330	11	18	5	unknown (32O10)	STY3778	0.946766	9.13168	16.4114	3.8e-10	2.94e-08	13.6105	1.92755
11106	35	18	5	unknown (32O4)	STY3778	0.924529	8.70971	11.9378	1.95e-08	8.96e-07	9.47873	1.89806
9159	29	15	5	unknown (32A5)	STY3779	0.794129	8.72648	13.1313	6.1e-09	3.24e-07	10.7028	1.73403
975	4	3	1	unknown (39D24)	5S_rRNA 1:10	-0.211792	11.0897	-3.26468	0.00606366	0.0300823	-3.72098
1383	5	15	5	unknown (32A11)	STY3779	0.717564	8.79596	9.77031	2.12e-07	6.89e-06	6.96329	1.6444
2032	7	16	5	unknown (32G11)	STY3782	0.194427	9.66933	3.71495	0.00254449	0.0156912	-2.84567	1.14427
1385	5	17	5	unknown (32I11)	STY3783	-0.221454	8.61225	-3.22668	0.00652639	0.0317634	-3.7945	0.857701
771	3	15	7	unknown (27C24)	AYGAL3311	-0.212197	7.31451	-3.17403	0.00722664	0.0343564	-3.89622
2506	8	4	14	unknown (10P11)	HCM2.0106c	-0.212412	7.69171	-3.51638	0.00372805	0.0209295	-3.23218
9161	29	17	5	unknown (32I5)	STY3783	-0.318113	8.29228	-5.31741	0.000133915	0.0014659	0.186804	0.802119
[truncated: 13,554 more rows]
