# Supplementary material for: ChIP-seq and transcriptome analysis of the OmpR regulon of Salmonella enterica serovars Typhi and Typhimurium reveals accessory genes implicated in host colonization
Source: Mol Microbiol. 2012 Dec 19;87(3):526–38. doi: 10.1111/mmi.12111 (PMC3586657; doi:10.1111/mmi.12111)
Supplement: Supplementary file 5 [file mmi0087-0526-SD5.xlsx]

## Sheet: Sheet1
Supplementary Table Ia	Identified motifs
Motif	Count	Z-score
TGTWACAW	21	16.9		A=Adenosine		W=adenosine or thymine
AYGGCCTA	4	14.23		C=cytosine		Y=cytosine or thymine
CTAGACTA	1	13.32		G=Guanine		S=guanine or cytosine
AACTAACW	5	10.58		T=Thymine
ATCTAGCS	2	9.83
Supp table Ib	Analysis of motif encoding regions
Predicted downstream	Upstream	Divergently encoded	Start	Stop	Z-score	No motif	TGTWACAW	CTAGACTA	AYGGCCTA	AACTAACW	ATCTAGCS	Peak Length
fadL	t0474	yes	547334	547371	3.92273	1						37
t0528	ackA	yes	602000	602094	7.31772				1			94
mglB	galS	no	750239	750390	6.45393					2		151
ompS1	t0884	yes	985276	985761	8.8956		2					485
fliC	fliD	yes	1013771	1013818	4.40457	1						47
ssrA	spiC	yes	1334195	1334368	4.95323	1						173
t1320	nth	no	1382129	1382467	6.96717		1		1			338
csgD	csgB	yes	1840063	1840542	7.70028		2				1	479
t1790	t1791	yes	1851257	1851295	4.49764	1						38
t1903	t1904	no	1956472	1956578	7.21032	1						106
ompX	ybiF	yes	2117707	2117937	5.38185		1					230
sdhC	gltA	yes	2208487	2208530	4.35034	1						43
sdhC	gltA	yes	2208670	2208779	5.42804		3					109
acrR	acrA	yes	2454505	2454541	3.76257	1						36
rpmJ	rpmE	no	2461614	2461737	5.58706	1						123
yafK	dinP	yes	2614253	2614289	3.64488	1						36
yfiA	t2619	no	2698630	2698667	4.48156	1						37
sitA	ygbA	yes	2845064	2845108	4.42795	1						44
stdA	t2941	no	3034816	3034918	3.98594	1						102
galP	metK	no	3094306	3094355	4.12986		2					49
t3144	t3143	no	3234987	3235025	3.73509		1					38
t3144	t3143	no	3235116	3235187	3.69453	1						71
t3197	t3198	no	3287317	3287475	4.45278	1						158
mreB	yhdA	no	3383662	3383700	3.86309	1						38
udp	ysgA	yes	3430382	3430418	5.19893	1						36
purH	-	-	3543799	3543842	4.11475	1						43
rplK	nusG	no	3573834	3573897	4.54874	1						63
glpF	yiiU	yes	3634252	3634288	3.93288	1						36
sodA	t3565 (pseudo)	yes	3664731	3664769	3.68041	1						38
typA	glnA	yes	3713810	3713851	4.29338	1						41
t3725	t3724	yes	3839587	3839718	8.00747	1						131
ttk	dut	no	3908555	3908599	4.08857	1						44
cspA	t3871	no	3997560	3997610	5.44353	1						50
dppA	t3884 (pseudo)	no	4011175	4011414	6.78915		2		1	1		239
yhjE	yhjD	no	4045027	4045147	6.60847		1					120
rpoH	ftsX	no	4093598	4093634	3.84891	1						36
ompR	greB	yes	4154724	4154883	5.9477	1						159
pckA	yhgE	yes	4158657	4158693	3.62087		2					36
pilT	pilS	no	4417177	4417213	4.1348	1						36
t4341	t4340	no	4491925	4491962	4.89012	1						37
tviA	t4354	yes	4507569	4508036	16.234		1	1	1	2	1	467
t4357	t4356	no	4511258	4511307	4.32	1						49
t4357	t4356	no	4511310	4511773	9.67264		3					463
