# Supplementary material for: ChIP-seq and transcriptome analysis of the OmpR regulon of Salmonella enterica serovars Typhi and Typhimurium reveals accessory genes implicated in host colonization
Source: Mol Microbiol. 2012 Dec 19;87(3):526–38. doi: 10.1111/mmi.12111 (PMC3586657; doi:10.1111/mmi.12111)
Supplement: Supplementary file 6 [file mmi0087-0526-SD6.xlsx]

## Sheet: Sheet1
Comparison of differentially expressed genes in S. Typhi and S. Typhimurium microarray experiemnts (FDR > 0.05)
decreased expression in DompR
Orthologous annotation	Ty2 Locus Tag	LT2 Sys_ID	SL1344 sys_ID	CT18 Sys_ID	S. Typhi FC	S. Typhimurium FC	annotation
hyaA	t1458	STM1539	SL1468	STY1523	0.465581	0.462418	putative hydrogenase-1 small subunit
-	t1459	STM1540	SL1469	STY1522	0.243882	0.281545	putative hydrolase
ompS1	t0883	STM1995	SL1923	STY2203	0.420235	0.328844	putative porin
ompC	t0597	STM2267	SL2237	STY2493	0.0291333	0.0451313	outer membrane protein 1b (ib;c), porin
sprB	t2768	STM2866	SL2846	STY2987	0.437916	0.326637	transcriptional regulator
ompR	t4004	STM3502	SL3469	STY4294	0.359979	0.359142	response regulator in two-component regulatory system with EnvZ, affecting transcription of ompC and ompF (OmpR family)
Increased expression in DompR
Orthologous annotation	Ty2 Locus Tag	LT2 Annotation		CT18 Locus	S. Typhi	S. Typhimurium Ratio
cstA	t2268	STM0600	SL0588	STY0644	2.69339	11.5477	carbon starvation protein
gltK	t2210	STM0663	SL0653	STY0708	7.67874	5.07714	ABC superfamily (membrane), glutamate/aspartate transporter
ybeJ/gltI	t2208	STM0665	SL0654	STY0710	4.882	11.944	ABC superfamily (bind_prot), glutamate/aspartate transporter
ybfM	t2188	STM0687	SL0669	STY0725	2.29062	4.69076	putative outer membrane protein
sdhC	t2144	STM0732	SL0714	STY0775	4.91519	5.12611	succinate dehydrogenase, cytochrome b556
sdhD	t2143	STM0733	SL0715	STY0776	3.93024	4.54897	succinate dehydrogenase, hydrophobic subunit
sdhA	t2142	STM0734	SL0716	STY0777	3.03914	3.59642	succinate dehydrogenase, flavoprotein subunit
-	t1789	STM1131	SL1069	STY1168	3.70218	9.59098	putative outer membrane protein
narK	t1674	STM1765	SL1693	STY1287	2.76198	7.99789	MFS superfamily, nitrite extrusion protein
dadA	t1074	STM1803	SL1731	STY1931	11.8304	7.23502	D-amino acid dehydrogenase subunit
mglB	t0665	STM2190	SL2167	STY2424	2.16504	15.8295	ABC superfamily (peri_perm), galactose transport protein
napG	t0606	STM2258	SL2228	STY2484	2.91087	2.65577	ferredoxin-type protein: electron transfer
yojF/napD	t0603	STM2260	SL2230	STY2486	2.96692	9.57705	periplasmic nitrate reductase
napF	t0604	STM2261	SL2231	STY2487	2.99472	13.1646	ferredoxin-type protein: electron transfer
fadI?	t0475	STM2389	SL2358	STY2621	2.08314	3.27695	paral putative acetyl-CoA acetyltransferase
ndk	t0330	STM2526	SL2488	STY2771	2.65316	10.6339	ribosome associated factor, stabilizes ribosomes against dissociation
tctD	t2679	STM2785	SL2769	STY2904	2.62626	6.43312	tricarboxylic transport: regulatory protein
yqeF	t2929	STM3019	SL2997	STY3164	2.83059	6.81049	putative acetyl-CoA acetyltransferase
aer	t3137	STM3217	SL3190	STY3395	2.39721	2.17677	aerotaxis sensor receptor, senses cellular redox state or proton motive force
ygjU	t3145	STM3225	SL3198	STY3405	2.09512	2.82014	putative dicarboxylate permease
fadA	t3316	STM3982	SL3935	STY3578	11.4496	9.92729	3-ketoacyl-CoA thiolase; (thiolase I, acetyl-CoA transferase), in complex with FadB catalyzes EC 2.3.1.16 reaction
fadB	t3315	STM3983	SL3936	STY3577	16.8613	10.6203	3-hydroxyacyl-coA dehydrogenase (EC 1.1.1.35) of 4-enzyme FadB protein
ego	t3544	STM4074	SL4023	STY3796	7.69456	2.16495	putative ABC-type sugar, aldose transport system, ATPase component
ydeZ	t3542	STM4076	SL4025	STY3794	6.58487	3.23199	putative ABC superfamily (membrane), sugar transport protein
nrfA	t4183	STM4277	SL4213	STY4475	4.02938	2.84517	nitrite reductase periplasmic cytochrome c(552)
