# Supplementary material for: ChIP-seq and transcriptome analysis of the OmpR regulon of Salmonella enterica serovars Typhi and Typhimurium reveals accessory genes implicated in host colonization
Source: Mol Microbiol. 2012 Dec 19;87(3):526–38. doi: 10.1111/mmi.12111 (PMC3586657; doi:10.1111/mmi.12111)
Supplement: Supplementary file 7 [file mmi0087-0526-SD7.xlsx]

## Sheet: 2 fold up fdr0.05
2x UP in OmpR
ompR mid log
Genetic Characteristic ()*	WT				ompR
Systematic	Normalized	StdErr Norm	Raw	StdErr Raw	Normalized	StdErr Norm	Raw	StdErr Raw	Common	Synonyms	Gene Symbol	Product	MA data
ygdR	1.00332	0.0315695	0.687606	0.0217093	3.16406	0.568759	2.27115	0.423705	ygdR	STM3007		putative POT family, peptide transport protein
ybaE	1.00069	0.0304923	0.313904	0.00956441	2.58696	0.533644	0.859808	0.170776	ybaE	STM0456		putative ABC transporter periplasmic binding protein
orfX	1.16249	0.38463	0.359345	0.12369	33.3748	2.20248	8.93673	0.562599	orfX	STM1092		putative cytoplasmic protein
STM1093	1.02586	0.388859	0.261173	0.0892204	24.1065	4.14801	5.39476	0.88047	STM1093	STM1093		putative cytoplasmic protein
STM3071	1.03325	0.0541179	0.132065	0.00717801	2.33648	0.200734	0.300682	0.0260566	STM3071	STM3071		putative DNA-binding protein
cibB	1.01716	0.0511135	0.177838	0.00912719	2.25024	0.42692	0.411867	0.07314	cibB	STM2034		synthesis of vitamin B12 adenosyl cobalamide precursor
cbiA	0.984014	0.0389488	0.137092	0.00530212	2.31126	0.361628	0.332973	0.0525869	cbiA	STM2035		synthesis of vitamin B12 adenosyl cobalamide precursor
STM3072	0.978805	0.0289895	0.0606387	0.00175282	2.40418	0.15561	0.149656	0.00926552	STM3072	STM3072		putative inner membrane protein
sbmC	0.951284	0.0562076	1.72533	0.0958214	2.48597	0.175955	4.51883	0.304852	sbmC	STM2061		DNA gyrase inhibitor
STM4044	0.973867	0.0414857	0.160016	0.00657528	2.2602	0.391145	0.386272	0.0635609	STM4044	STM4044		putative iron-containing alcohol dehydrogenase
mglC	0.979591	0.0224241	0.236439	0.00528815	12.1533	8.65022	4.3197	2.00094	mglC	STM2188		ABC superfamily (membrane), methyl-galactoside transport protein
mglA	1.00375	0.0206146	0.408421	0.00840509	17.2926	10.598	9.59224	3.76709	mglA	STM2189		ABC superfamily (atp_bind), galactose (methyl-galactoside) transport protein
araC	0.94073	0.0841721	0.608111	0.0505801	2.62005	0.48443	1.7628	0.347685	araC	STM0104		transcriptional regulator (AraC/XylS family) for ara operon
cdaR	0.94623	0.11298	0.354084	0.0385505	3.36127	0.47162	1.26854	0.17203	cdaR	STM0210		putative inner membrane protein
cstA	0.994051	0.0209518	0.483667	0.0101061	11.5477	6.26099	7.42807	3.03427	cstA	STM0600		carbon starvation protein	+
yggM	1.00191	0.0493684	0.187497	0.00923898	2.95712	0.544038	0.581188	0.119303	yggM	STM3105		putative periplasmic protein
ansB	0.998241	0.0135401	0.922509	0.0125037	15.6574	4.03931	15.7637	3.61423	ansB	STM3106		periplasmic L-asparaginase II
STM3124	1.03471	0.100291	0.168434	0.0166407	7.84814	5.40512	2.00739	1.22535	STM3124	STM3124		putative response regulators consisting of a CheY-like receiver domain and a HTH DNA-binding domain
STM3134	0.981702	0.0275613	0.150931	0.00415032	8.00695	2.60894	1.40082	0.40079	STM3134	STM3134		putative permease
ybeL	0.987906	0.0299421	0.813326	0.0242907	3.36951	0.300031	2.8027	0.245367	ybeL	STM0653		putative cytoplasmic protein
galS	0.993165	0.0295901	0.278113	0.00819613	4.18673	0.36523	1.18473	0.109925	galS	STM2191		transcriptional repressor of mgl operon (GalR/LacI family)
ychH	1.00511	0.0337642	0.419488	0.0141066	8.53238	1.27065	3.66631	0.509658	ychH	STM1782		putative inner membrane protein
gltK	1.01027	0.0143417	0.450213	0.00646864	5.07714	2.80374	3.01706	1.2586	gltK	STM0663		ABC superfamily (membrane), glutamate/aspartate transporter	+
STM3135	0.983924	0.0684423	0.688801	0.0467351	4.88241	1.6016	3.85965	1.06156	STM3135	STM3135		putative mannonate hydrolase
gltI	1.03623	0.0908435	0.96776	0.0873081	11.944	7.07333	14.8548	5.75083	gltI	STM0665		ABC superfamily (bind_prot), glutamate/aspartate transporter	+
ygiB	1.02794	0.0443545	6.59571	0.293685	2.02208	0.266651	13.2829	1.83713	ygiB	STM3187		putative inner membrane protein
glgS	1.03309	0.0533216	0.513458	0.0273882	3.65362	0.984505	1.99579	0.530992	glgS	STM3197		glycogen biosynthesis, rpoS dependent
ybfM	0.98522	0.0722818	0.403022	0.0288726	4.69076	0.728772	1.97478	0.326294	ybfM	STM0687		putative outer membrane protein	+
sdhC	0.997875	0.0845533	2.84732	0.238845	5.12611	0.89797	15.1074	2.51351	sdhC	STM0732		succinate dehydrogenase, cytochrome b556	+
STM4065	1.00299	0.0132963	0.27518	0.00365456	2.04406	0.107221	0.562953	0.0292358	STM4065	STM4065		putative permease of the Na+:galactoside symporter family
sdhD	1.02196	0.0346067	4.74494	0.16468	4.54897	0.838379	22.0987	3.82115	sdhD	STM0733		succinate dehydrogenase, hydrophobic subunit	+
sdhA	0.9743	0.0568284	6.95205	0.392193	3.59642	0.664332	26.7661	4.62305	sdhA	STM0734		succinate dehydrogenase, flavoprotein subunit	+
STM1131	0.98251	0.135381	0.0102955	0.00136281	9.59098	6.9147	0.14893	0.0793586	STM1131	STM1131		putative outer membrane protein	+
narK	1.0137	0.104958	0.110113	0.0114626	7.99789	1.93886	0.922235	0.199352	narK	STM1765		MFS superfamily, nitrite extrusion protein	+
yaeH	0.99765	0.0542358	3.02825	0.16355	2.71255	0.405037	8.46153	1.21082	yaeH	STM0211		putative cytoplasmic protein
STM2281	1.02493	0.0531147	0.852101	0.0451606	3.0269	0.665132	2.68447	0.594908	STM2281	STM2281		putative transcriptional regulator, LysR family
STM0285	1.01613	0.0725044	0.274438	0.0197017	2.39865	0.296044	0.657862	0.084346	STM0285	STM0285		putative inner membrane protein
fadH	0.986278	0.0544409	0.632834	0.0341068	2.046	0.283262	1.34436	0.187802	fadH	STM3219		2,4-dieonyl-coa reductase
STM1255	1.05338	0.0837401	0.494569	0.0415501	5.38881	0.691335	2.56603	0.32371	STM1255	STM1255		putative ABC transporter periplasmic binding protein
glpQ	0.975719	0.0535494	6.94787	0.367387	4.20606	0.786135	31.325	5.68457	glpQ	STM2282		glycerophosphodiester phosphodiesterase, periplasmic
STM0327	0.959414	0.0409921	2.72828	0.11135	6.47143	2.35064	21.2986	6.17035	STM0327	STM0327		putative cytoplasmic protein
ygjR	1.00217	0.0271071	0.53072	0.0143761	3.03846	0.230226	1.62113	0.123202	ygjR	STM3223		putative dehydrogenase
STM0328	1.00049	0.0505131	0.036722	0.00184848	3.81446	0.777774	0.147364	0.0271315	STM0328	STM0328		putative permease
dadA	1.03442	0.0694753	1.37168	0.095666	7.23502	4.60436	13.2356	5.43634	dadA	STM1803		D-amino acid dehydrogenase subunit	+
ydcI	0.987927	0.0478016	0.468361	0.0222642	4.98348	2.06742	2.83571	0.921862	ydcI	STM1625		putative transcriptional regulators, LysR family
yhaL	0.972653	0.0421064	1.11041	0.0463134	3.92897	0.311679	4.51467	0.350632	yhaL	STM3237		putative cytoplasmic protein
tdcB	0.96087	0.0716382	0.142633	0.0102359	2.10494	0.323599	0.320977	0.0505072	tdcB	STM3244		threonine dehydratase, catabolic
tdcA	1.03949	0.0765365	0.185799	0.0142704	5.11358	0.220964	0.908985	0.0393685	tdcA	STM3245		transcriptional activator of tdc operon (LysR family)
STM1129	0.989712	0.0315323	0.155238	0.00491209	4.75144	1.12366	0.801356	0.172293	STM1129	STM1129		putative inner membrane protein
glpK	0.928345	0.110202	11.6523	1.29532	4.19472	1.16085	57.4569	14.8426	glpK	STM4086		glycerol kinase
yahN	1.01012	0.0170926	0.493586	0.00845275	2.44601	0.29098	1.21975	0.144513	yahN	STM0365		paral putative transport protein
prpR	1.03379	0.0639385	0.399029	0.0255922	5.98004	2.68884	2.88285	1.14263	prpR	STM0367		regulator for prp operon (EBP family)
glpT	0.982495	0.0328684	10.483	0.34506	5.31243	0.409314	57.0926	4.42985	glpT	STM2283		MFS family, sn-glycerol-3-phosphate transport protein
mglB	1.01019	0.0375988	1.07185	0.0401391	15.8295	8.95803	22.3805	8.97278	mglB	STM2190		ABC superfamily (peri_perm), galactose transport protein	+
glpA	0.997317	0.00468202	1.12282	0.00525214	8.11702	0.742535	9.25094	0.831097	glpA	STM2284		sn-glycerol-3-phosphate dehydrogenase (anaerobic), large subunit
glpB	0.96278	0.0631482	0.53656	0.0332707	4.52135	0.994996	2.67428	0.549373	glpB	STM2285		sn-glycerol-3-phosphate dehydrogenase (anaerobic), membrane anchor subunit
garR	1.0114	0.0515314	0.183616	0.00948037	2.83881	0.7492	0.565906	0.151771	garR	STM3248		tartronate semialdehyde reductase (TSAR)
glpC	1.00088	0.0306985	0.64494	0.0197546	2.77691	0.811606	2.00229	0.567984	glpC	STM2286		sn-glycerol-3-phosphate dehydrogenase (anaerobic), K-small subunit
glpF	1.01692	0.0389453	6.16596	0.241246	7.26429	1.26623	45.8798	7.73517	glpF	STM4087		MIP channel, glycerol diffusion
STM2342	1.02268	0.0647645	0.311039	0.0200213	7.54117	5.01211	3.28525	1.5218	STM2342	STM2342		putative inner membrane protein
frwC	0.991221	0.0563105	0.1113	0.00622368	2.22416	0.363842	0.257906	0.0390858	frwC	STM4112		PTS system fructose-like IIC component
aphA	0.983413	0.0365175	1.22284	0.0445484	2.74087	0.827501	3.8105	1.01246	aphA	STM4249		non-specific acid phosphatase/phosphotransferase, class B
napG	0.995291	0.0533964	0.342611	0.0181933	2.65577	0.196479	0.917627	0.0661408	napG	STM2258		ferredoxin-type protein: electron transfer	+
ompW	1.02627	0.0511356	0.292036	0.0149863	3.94279	0.301745	1.12756	0.086871	ompW	STM1732		outer membrane protein W; colicin S4 receptor; putative transporter
garL	0.988454	0.0386819	0.203499	0.00781552	3.88864	1.58118	0.960922	0.322703	garL	STM3249		2-Dehydro-3-Deoxy-Galactarate Aldolase
yhbU	1.01328	0.0921977	0.117774	0.0108152	3.40476	0.339736	0.3964	0.0367522	yhbU	STM3274		putative protease
STM2343	1.01638	0.0542435	0.517215	0.0278974	4.65285	1.85947	2.8128	0.898899	STM2343	STM2343		putative cytoplasmic protein
ybdQ	0.953055	0.0813191	5.62166	0.44822	2.02915	0.105167	11.8949	0.642754	ybdQ	STM0614		putative Universal stress protein UspA and related nucleotide-binding protein
yhbV	0.972214	0.0634369	0.0482187	0.00301874	2.29928	0.321442	0.116308	0.0140034	yhbV	STM3275		putative protease
nanT	0.999282	0.0256668	0.210651	0.00540373	7.81937	3.40155	2.00025	0.648256	nanT	STM3338		MFS family, sialic acid transport protein
nanA	0.990705	0.0237825	0.260957	0.00618522	20.5864	13.6163	7.73752	3.45721	nanA	STM3339		N-acetylneuraminate lyase (aldolase)
napD	1.09472	0.102233	0.492392	0.0496148	9.57705	1.91406	4.46551	0.724846	napD	STM2260		periplasmic nitrate reductase	+
napF	1.05721	0.141819	0.413591	0.0582168	13.1646	2.26128	5.20421	0.741277	napF	STM2261		ferredoxin-type protein: electron transfer	+
yceH	0.955553	0.0813076	1.90479	0.151363	3.52007	0.707029	7.35457	1.46771	yceH	STM1168		putative cytoplasmic protein
pckA	0.965269	0.0414903	8.6443	0.356372	2.29252	0.417862	21.4809	3.92777	pckA	STM3500		phosphoenolpyruvate carboxykinase
yfcY	1.01192	0.0382464	0.231176	0.00879288	3.27695	0.660477	0.793291	0.168378	yfcY	STM2389		paral putative acetyl-CoA acetyltransferase	+
yfiA	1.00691	0.07602	2.48543	0.187628	10.6339	2.57112	28.2937	7.08711	yfiA	STM2665		ribosome associated factor, stabilizes ribosomes against dissociation	+
ynaF	1.00466	0.0446696	2.84508	0.126931	3.34417	0.47897	9.7184	1.3124	ynaF	STM1652		putative universal stress protein
ynfK	0.979475	0.0318567	0.173759	0.00549227	3.32956	0.642573	0.622572	0.123132	ynfK	STM1489		putative dethiobiotin synthase
melR	0.9411	0.0863424	0.212587	0.0181627	3.58334	0.102144	0.800833	0.0225748	melR	STM4297		regulator of melibiose operon (AraC/XylS family)
STM2344	0.988306	0.0232363	0.455043	0.0105186	12.6295	3.13844	6.30472	1.43865	STM2344	STM2344		putative phosphotransferase system
ttrS	1.01439	0.0203838	0.772467	0.0157436	3.30169	0.503044	2.5968	0.37851	ttrS	STM1386		Tetrathionate reductase complex: sensory transduction histidine kinase
STM2361	0.993718	0.0677584	0.876754	0.0589396	2.48726	0.536181	2.32598	0.49364	STM2361	STM2361		putative regulatory protein
malT	0.995082	0.022394	2.69666	0.0602165	2.57893	0.279496	7.10423	0.754555	malT	STM3515		transcriptional activator of the mal genes, binds inducer (maltotriose) and ATP (LysR familiy)
dcuB	0.955341	0.0731551	0.238006	0.0170946	2.43383	0.231114	0.60937	0.0576215	dcuB	STM4301		Dcu family, anaerobic C4-dicarboxylate transporter
STM4302	1.01339	0.137879	0.438971	0.0591606	4.70209	1.45715	2.25366	0.688245	STM4302	STM4302		putative cytoplasmic protein
ugpB	1.01565	0.0389463	0.501373	0.0195731	2.33992	0.430039	1.20777	0.208672	ugpB	STM3557		ABC superfamily (peri_perm), sn-glycerol 3-phosphate transport protein
yecG	1.01116	0.0718193	0.808446	0.0579604	3.13886	0.712203	2.68316	0.631789	yecG	STM1927		putative universal stress protein
STM3604	0.985062	0.0359469	1.10079	0.0392806	4.23826	0.609971	4.86337	0.638491	STM3604	STM3604		putative inner membrane protein
tctD	1.0025	0.0213223	0.269011	0.005724	6.43312	3.07792	2.21762	0.925829	tctD	STM2785		tricarboxylic transport: regulatory protein	+
pipD	0.999951	0.0206271	0.229854	0.00473891	2.97934	0.213687	0.689877	0.0522929	pipD	STM1094		Pathogenicity island encoded protein: SPI3
dctA	0.983254	0.0237161	1.64462	0.0389157	5.40611	0.587445	9.19365	0.999486	dctA	STM3614		DAACS family, C4-dicarboxylic acids transport protein
STM3678	1.0131	0.0317287	0.245977	0.00783542	3.26361	0.359007	0.805633	0.0900644	STM3678	STM3678		putative bacterial regulatory helix-turn-helix proteins, araC family
pspE	0.990269	0.0305517	0.447552	0.0135972	2.90887	0.0801795	1.31428	0.0352095	pspE	STM1686		phage shock protein
hpaG	0.928712	0.0988861	0.101424	0.00975063	2.89258	0.589185	0.329543	0.065407	hpaG	STM1101		4-hydroxyphenylacetate catabolism
fadL	1.01819	0.0385083	5.963	0.230636	2.179	0.0680221	12.7519	0.390952	fadL	STM2391		transport of long-chain fatty acids; sensitivity to phage T2
STM4305	0.972177	0.0929029	0.129702	0.0119156	2.53429	0.378085	0.344718	0.0518361	STM4305	STM4305		putative anaerobic dimethyl sulfoxide reductase, subunit A
lldP	1.01809	0.100016	0.165923	0.0163493	80.0356	52.7757	18.1032	7.51622	lldP	STM3692		LctP transporter, L-lactate permease
lldR	1.06891	0.0921732	0.364482	0.03355	53.055	54.0723	25.3299	10.7543	lldR	STM3693		putative transcriptional regulator for lct operon (GntR family)
SL1344-0211	0.961363	0.0626251	1.78423	0.109851	2.81725	0.590836	5.55936	1.29508	GL031237_salt8_244g10_p2kP038_ORF_70	GL031237_salt8_244g10_p2kP038_ORF_70
STM2400	0.800832	0.204043	0.17266	0.0316104	2.3107	0.317958	0.477236	0.072505	STM2400	STM2400		putative inner membrane protein
yfeC	0.971905	0.0591455	1.03465	0.0608159	2.22278	0.379891	2.45717	0.432291	yfeC	STM2413		putative negative regulator
yqeF	1.0006	0.0265645	0.443863	0.0117786	6.81049	1.52635	3.23408	0.697249	yqeF	STM3019		putative acetyl-CoA acetyltransferase	+
aspA	1.03486	0.0378307	5.62426	0.212649	4.14745	0.835125	23.7778	4.46512	aspA	STM4326		aspartate ammonia-lyase (aspartase)
ybfN	1.00486	0.0512608	0.680201	0.0348325	4.66229	1.21736	3.43281	0.798264	ybfN	STM0688		putative lipoprotein
rimJ	0.994169	0.035246	1.7027	0.0597855	2.70352	0.496602	4.84638	0.858327	rimJ	STM1167		acetylation of N-terminal alanine of 30S ribosomal subunit protein S5
yfeD	0.962992	0.0514407	1.2295	0.0623799	2.17397	0.174656	2.79122	0.228777	yfeD	STM2414		putative negative regulator
aer	1.01752	0.0823012	1.01439	0.0833277	2.17677	0.0861028	2.15378	0.0823699	aer	STM3217		aerotaxis sensor receptor, senses cellular redox state or proton motive force	+
ndk	0.965299	0.0805173	43.1092	3.43032	2.54453	0.386723	116.065	15.7649	ndk	STM2526		nucleoside diphosphate kinase
STM1624	0.964739	0.0476436	0.410452	0.0193287	2.60569	0.420589	1.14616	0.178246	STM1624	STM1624		putative cytoplasmic protein
ygjU	1.0102	0.0267639	0.646241	0.0173541	2.82014	0.668445	1.94351	0.43261	ygjU	STM3225		putative dicarboxylate permease	+
yjeI	0.983748	0.0517093	13.7446	0.709061	2.24956	0.104022	31.4015	1.43328	yjeI	STM4331		putative outer membrane lipoprotein
lldD	0.995313	0.0712582	1.07599	0.0762501	9.7235	8.41339	16.831	8.52954	lldD	STM3694		L-lactate dehydrogenase
frdB	1.02375	0.070608	1.28964	0.0913756	3.31569	1.11887	4.76627	1.42	frdB	STM4342		fumarate reductase, anaerobic, Fe-S protein subunit
fadA	1.12237	0.296912	1.64751	0.450103	9.92729	3.61058	15.0286	3.59796	fadA	STM3982		3-ketoacyl-CoA thiolase; (thiolase I, acetyl-CoA transferase), in complex with FadB catalyzes EC 2.3.1.16 reaction	+
frdA	0.980043	0.0447322	3.79269	0.168855	3.1792	0.462621	12.6568	1.88552	frdA	STM4343		fumarate reductase, anaerobic, flavoprotein subunit
STM3772	0.989966	0.0969377	0.146693	0.0140092	2.32964	0.0980661	0.341331	0.0144527	STM3772	STM3772		putative phosphotransferase system enzyme IIA
aidB	1.01566	0.04257	0.158192	0.00670318	2.55037	0.221739	0.400621	0.0345418	aidB	STM4377		putative acyl-CoA dehydrogenase; adaptive response (transcription activated by Ada)
STM2740	0.994515	0.108196	0.0420401	0.00447779	3.8318	0.257761	0.160301	0.0109152	STM2740	STM2740		Fels-2 prophage: similar to int protein in phage CP4-57
tctE	0.982629	0.038543	0.349415	0.0133861	4.36003	1.6748	1.83497	0.599637	tctE	STM2784		tricarboxylic transport: regulatory protein
fadB	0.979115	0.129907	1.19038	0.150705	10.6203	1.43151	12.9172	1.62491	fadB	STM3983		3-hydroxyacyl-coA dehydrogenase (EC 1.1.1.35) of 4-enzyme FadB protein	+
STM3775	1.04677	0.0703342	0.265965	0.0187791	2.35469	0.44222	0.623159	0.106702	STM3775	STM3775		putative glycosyl hydrolase family
STM0763	0.973688	0.0931407	0.341068	0.031067	2.12183	0.216325	0.745268	0.0793702	STM0763	STM0763		transcriptional regulator, lysR family
ego	1.00986	0.0448256	0.169726	0.00755904	2.16495	0.410326	0.38162	0.0702715	ego	STM4074		putative ABC-type sugar, aldose transport system, ATPase component	+
yjfN	1.03373	0.0516962	0.363189	0.0188595	13.1353	1.02311	4.63667	0.331836	yjfN	STM4378		putative inner membrane protein
yjfO	1.02145	0.0352604	0.7048	0.0248649	6.75352	0.154171	4.65509	0.104941	yjfO	STM4379		putative lipoprotein
STM3783	0.975863	0.0576135	0.302368	0.0171881	2.26934	0.481954	0.74305	0.14363	STM3783	STM3783		putative periplasmic protein
hutI	1.04081	0.0550909	0.695919	0.0383383	2.74926	0.565234	1.94654	0.413048	hutI	STM0787		Imidazolonepropionase
SL1344-0162	1.01215	0.0347805	0.539295	0.0187379	2.3977	0.387028	1.32388	0.210647	GL031062_salt8_293f03_p2kA516_ORF_377	GL031062_salt8_293f03_p2kA516_ORF_377
STM1926	1.00294	0.0478067	0.555287	0.0264719	2.39027	0.313807	1.35498	0.195333	STM1926	STM1926		putative cytoplasmic protein
STM4442	1.03773	0.0916977	0.199902	0.0183949	2.25182	0.220476	0.434967	0.044642	STM4442	STM4442		putative cytoplasmic protein
STM3784	1.02918	0.0396904	0.364177	0.0145072	3.62428	0.752635	1.36051	0.282278	STM3784	STM3784		putative phosphotransferase system mannitol/fructose-specific IIA domain
mgsA	0.991321	0.0587575	4.10884	0.239695	2.35153	0.344644	9.98621	1.33746	mgsA	STM1076		methylglyoxal synthase
STM3785	1.00074	0.0727556	0.472784	0.0341694	4.89759	0.269894	2.30603	0.125026	STM3785	STM3785		putative regulatory protein, gntR family
STM3793	1.0196	0.0506887	0.15851	0.00803389	4.91813	1.24069	0.827731	0.188124	STM3793	STM3793		putative sugar kinase, ribokinase family
dsdC	1.02908	0.052102	0.568784	0.0298001	3.80702	1.09034	2.32458	0.586281	dsdC	STM3800		transcriptional activator (LysR family)
STM2786	1.04672	0.0651829	0.199089	0.0130241	7.4225	4.77195	1.98729	0.891614	STM2786	STM2786		tricarboxylic transport
srlA	1.02001	0.0662005	0.157282	0.0103654	3.30439	0.983864	0.565394	0.147183	srlA	STM2832		PTS family, glucitol/sorbitol-specific enzyme IIC component,one of two IIC components
dsdX	1.05211	0.0694253	0.47033	0.0325626	9.82002	7.83319	6.66276	3.05077	dsdX	STM3801		putative Gnt family transport protein
yidF	0.995758	0.046383	0.900483	0.041619	2.20937	0.288931	2.04121	0.258752	yidF	STM3803		putative cytoplasmic protein
hutG	1.00983	0.0413061	0.672583	0.0278005	2.47167	0.600532	1.77426	0.387788	hutG	STM0788		formimionoglutamate hydrolase
yidQ	1.0064	0.0595696	0.97586	0.0579021	2.96133	0.426197	2.94345	0.417445	yidQ	STM3810		putative outer membrane lipoprotein
STM4444	1.01278	0.0151647	0.171882	0.00261	2.16126	0.198396	0.37128	0.0340968	STM4444	STM4444		putative inner membrane protein
nrdD	1.02297	0.0664518	0.187475	0.0124771	2.43048	0.376308	0.456806	0.0611387	nrdD	STM4452		anaerobic ribonucleoside-triphosphate reductase
hypA	0.955738	0.0864189	0.290079	0.0247782	2.75529	0.496473	0.863824	0.142467	hypA	STM2854		guanine-nucleotide binding protein in formate-hydrogenlyase system, functions as nickel donor for HycE of hydrogenlyase 3
idnT	1.0099	0.0839729	0.137081	0.0114713	2.53913	0.368569	0.352443	0.0557485	idnT	STM4482		GntP family, L-idonate transport protein
ygbK	0.9705	0.0427943	0.237604	0.0100573	2.6058	0.315798	0.650205	0.0798916	ygbK	STM2917		paral putative tRNA synthase
STM4502	0.971475	0.0367418	0.074652	0.00273308	2.35896	0.19805	0.182743	0.0146889	STM4502	STM4502		putative cytoplasmic protein
ygbJ	0.975091	0.0353683	0.338991	0.0119032	2.44577	0.209915	0.857972	0.0735367	ygbJ	STM2918		3-hydroxyisobutyrate dehydrogenase
STM3820	0.990889	0.0647173	0.05463	0.00351245	2.0862	0.178049	0.115482	0.00919332	STM3820	STM3820		putative cytochrome c peroxidase
hpaC	1.05423	0.0578341	0.0925421	0.00519568	2.18607	0.216836	0.194211	0.0201822	hpaC	STM1098		4-hydroxyphenylacetate catabolism
STM4503	1.01137	0.0154441	1.30646	0.0202203	2.58368	0.47605	3.50302	0.643828	STM4503	STM4503		putative inner membrane protein
fucI	0.986004	0.0605995	0.096069	0.00577697	2.86059	0.470539	0.288619	0.0496877	fucI	STM2976		L-fucose isomerase
torR	0.93879	0.0606778	2.11907	0.127498	2.53674	0.166346	5.72848	0.371738	torR	STM3824		response regulator in multi-component regualtory system wtih TorS (sensory kinase) and TorT (periplasmic sensor), regulates tor operon (TorR family)
fucR	1.00377	0.0363776	0.61031	0.022178	2.24615	0.260514	1.39204	0.176342	fucR	STM2979		positive regulator of the fuc operon (DeoR family)
STM1256	0.994806	0.0281596	0.153373	0.00430697	2.16952	0.145229	0.336311	0.022312	STM1256	STM1256		putative ABC transporter
yjiA	0.944437	0.101277	0.890428	0.0878867	4.0801	0.963549	4.09062	0.952692	yjiA	STM4530		putative cobalamin synthesis protein
yjiY	0.835002	0.296991	4.20222	1.06984	6.87849	1.97899	33.8581	9.23857	yjiY	STM4532		putative carbon starvation protein
STM4535	1.00851	0.107098	0.0574306	0.00605115	2.18462	0.241553	0.124636	0.0142291	STM4535	STM4535		putative PTS permease
ydfJ	0.981523	0.0322793	0.151221	0.00488626	2.15673	0.36863	0.346392	0.0611552	ydfJ	STM1507		putative transport protein
yecA	1.01789	0.019912	1.11414	0.0222033	2.14693	0.288741	2.41056	0.315176	yecA	STM1938		putative metal-binding protein related to the C-terminal domain of SecA
STM1324	0.991282	0.0243871	0.781453	0.0190317	2.13884	0.350478	1.75246	0.293447	STM1324	STM1324		putative cytoplasmic protein
rspA	1.02654	0.0393703	0.31908	0.0126061	2.12424	0.0751902	0.660019	0.02297	rspA	STM1505		putative dehydratase, starvation sensing protein
ybhQ	1.00862	0.0463759	1.2307	0.0571594	2.28812	0.192915	2.81121	0.220151	ybhQ	STM0814		putative inner membrane protein
rbsK	0.992828	0.0121297	0.901489	0.0109412	2.44723	0.205795	2.24553	0.194343	rbsK	STM3885		ribokinase
yigI	1.14909	0.350104	2.2223	0.715485	4.99879	1.61431	9.72902	3.06895	yigI	STM3956		putative protein PaaI, possibly involved in aromatic compounds catabolism
yebK	1.01101	0.0433431	0.498458	0.0216629	2.0794	0.162065	1.03196	0.0844905	yebK	STM1887		putative transcriptional regulator
ydeZ	0.955994	0.108808	0.0853737	0.00902659	3.23199	0.999985	0.32025	0.0912639	ydeZ	STM4076		putative ABC superfamily (membrane), sugar transport protein	+
STM4536	0.995604	0.0497586	0.0311681	0.00154984	2.1612	0.206391	0.068354	0.00684574	STM4536	STM4536		putative PTS permease
cspD	1.00647	0.0762074	8.81325	0.668057	4.01113	0.29511	35.1075	2.58574	cspD	STM0943		similar to CspA but not cold shock induced
nrfA	1.02166	0.0364451	0.0945187	0.00345643	2.84517	0.574216	0.278445	0.0562121	nrfA	STM4277		nitrite reductase periplasmic cytochrome c(552)	+
trg	0.994806	0.0542135	0.928591	0.0500768	2.00854	0.13293	1.87867	0.121665	trg	STM1626		methyl-accepting chemotaxis protein III, ribose and galactose sensor receptor
ttrR	1.00242	0.0267474	0.279479	0.00747528	2.00476	0.284842	0.574321	0.076509	ttrR	STM1387		Tetrathionate reductase complex: response regulator

## Sheet: 2 fold down FDR0.05
	2x DOWN in OmpR
	ompR mid log
	Genetic Characteristic ()*	WT				ompR
	Systematic	Normalized	StdErr Norm	Raw	StdErr Raw	Normalized	StdErr Norm	Raw	StdErr Raw	Common	Synonyms	Gene Symbol	Product	MA data
	SL1344-0015	1.02276	0.0499353	0.296664	0.0148401	0.396835	0.0197159	0.115114	0.00569385	GL028981_salt8_171c08_p1k_ORF_20	GL028981_salt8_171c08_p1k_ORF_20
	SL1344-0122	0.974602	0.0438043	0.986967	0.0427335	0.449754	0.0640215	0.467542	0.0650137	GL029157_salt11_470a12_q1k_ORF_73	GL029157_salt11_470a12_q1k_ORF_73
	SL1344-0187	0.989627	0.0492106	0.277225	0.0135601	0.48548	0.0617286	0.138608	0.0164184	GL031095_Salt7_514b05_p1k_ORF_34	GL031095_Salt7_514b05_p1k_ORF_34
	SL1344-0188	0.974851	0.049876	0.285973	0.0141062	0.455134	0.066247	0.136866	0.017746	GL031096_Salt7_514b05_p1k_ORF_35	GL031096_Salt7_514b05_p1k_ORF_35
	SL1344-0192	0.980402	0.0600181	0.454063	0.0272108	0.472683	0.0479419	0.221001	0.0218829	GL031100_Salt7_514b05_p1k_ORF_40	GL031100_Salt7_514b05_p1k_ORF_40
	SL1344-0206	1.05781	0.0750736	0.311676	0.0233168	0.421824	0.0396261	0.124863	0.0108201	GL031119_Salt7_514b05_p1k_ORF_61	GL031119_Salt7_514b05_p1k_ORF_61
	SL1344-0208	1.02159	0.0772914	3.47541	0.26662	0.314367	0.0330334	1.07721	0.108157	GL031210_salt8_244g10_p2kP038_ORF_38	GL031210_salt8_244g10_p2kP038_ORF_38
	SL1344-0209	0.988001	0.0584424	2.16139	0.126698	0.286427	0.0396599	0.640232	0.0826044	GL031211_salt8_244g10_p2kP038_ORF_39	GL031211_salt8_244g10_p2kP038_ORF_39
	STM0014	0.871515	0.153762	0.340668	0.0492505	0.415467	0.046707	0.159098	0.0181256	STM0014	STM0014		putative transcriptional regulator, LysR family
	pdhR	0.997687	0.0514182	14.8268	0.759233	0.119101	0.0153563	1.80828	0.246625	pdhR	STM0151		transcriptional repressor for pyruvate dehydrogenase complex (GntR family)
	STM0162	1.16195	0.259448	1.95118	0.47229	0.400168	0.0194265	0.625864	0.0300494	STM0162	STM0162		putative inner membrane protein
	STM0163	1.094	0.113409	1.89421	0.212605	0.430853	0.0165608	0.735197	0.0281248	STM0163	STM0163		pyridoxine phosphate biosynthetic protein
	fhuC	1.02332	0.0471732	1.14299	0.0537666	0.464656	0.101042	0.550639	0.107342	fhuC	STM0192		ABC superfamily (atp_bind), hydroxymate-dependent iron transport
	yadR	1.02303	0.143482	15.0574	2.12874	0.448764	0.0584422	6.57127	0.799229	yadR	STM0204		putative HesB-like domain
	yadS	1.00366	0.0643302	3.43563	0.220011	0.488459	0.0498955	1.68774	0.17326	yadS	STM0205		putative inner membrane protein
	STM0293	0.999059	0.0478899	0.290194	0.0138552	0.47476	0.0672771	0.141368	0.0188772	STM0293	STM0293		putative cytoplasmic protein
	STM0341	0.98067	0.0887318	0.308641	0.0271323	0.402772	0.0567459	0.128913	0.0178899	STM0341	STM0341		putative inner membrane protein
	ampH	0.950582	0.0891908	7.93246	0.689949	0.361836	0.0197021	2.99528	0.159557	ampH	STM0375		penicillin- binding protein
	htpG	0.980476	0.0973887	11.8769	1.15426	0.374386	0.0694047	4.71544	0.975483	htpG	STM0487		chaperone Hsp90, heat shock protein C 62.5
	STM0554	1.02142	0.0293312	3.12714	0.0918846	0.468581	0.0440013	1.45044	0.123244	STM0554	STM0554		homology to integrase protein of phage
	pagP	0.973886	0.0666879	5.49737	0.366088	0.31864	0.0542582	1.85897	0.293622	pagP	STM0628		PhoPQ-activated gene
	ybfE	0.960808	0.064108	3.80347	0.242426	0.437631	0.0611849	1.76868	0.228715	ybfE	STM0695		LexA regulated, putative SOS response
	ybiJ	0.980891	0.0253804	1.44963	0.0365938	0.496485	0.0356767	0.738497	0.0505429	ybiJ	STM0823		putative periplasmic protein
	glnP	0.968345	0.0965812	6.36066	0.598387	0.487655	0.0424428	3.1935	0.273421	glnP	STM0829		ABC superfamily (membrane), glutamine high-affinity transporter
	ybjX	0.994242	0.0116626	22.1302	0.257494	0.496093	0.0680945	11.3396	1.48733	ybjX	STM0940		Homolog of virK
	infA	1.03293	0.0888246	65.119	5.78428	0.366502	0.0985011	24.7856	4.9348	infA	STM0953		protein chain initiation factor IF-1
	STM0954	1.00115	0.0170192	11.7163	0.199409	0.383587	0.0761131	4.70976	0.744944	STM0954	STM0954		putative inner membrane protein
	STM1010	1.02539	0.0539472	0.299085	0.016047	0.45746	0.0168192	0.133051	0.00479827	STM1010	STM1010		Gifsy-2 prophage
	pipA	1.03863	0.08036	0.77035	0.0621814	0.443525	0.0459694	0.331162	0.0340889	pipA	STM1087		Pathogenicity island encoded protein: SPI3
	STM1089	0.998442	0.0487575	1.24643	0.0606119	0.492122	0.081591	0.635045	0.0933787	STM1089	STM1089		putative inner membrane protein
	pipC	0.976495	0.0970979	9.41742	0.896533	0.321084	0.0409761	3.1257	0.389611	pipC	STM1090		Pathogenicity island encoded protein: homologous to ipgE of Shigella
	STM1110	0.955006	0.102823	0.113395	0.0114675	0.455508	0.0515245	0.0542294	0.00622602	STM1110	STM1110		putative cytoplasmic protein
	ycdZ	1.00413	0.0219259	7.3029	0.160345	0.459466	0.0523496	3.40277	0.379961	ycdZ	STM1138		putative inner membrane protein
	csgG	1.00918	0.0632103	0.201895	0.0126289	0.461258	0.0577435	0.0939698	0.0125143	csgG	STM1139		putative transcriptional regulator in curly assembly/transport, 2nd curli operon
	ndh	0.952747	0.060536	16.3778	0.978295	0.154713	0.0851598	3.46938	1.298	ndh	STM1211		respiratory NADH dehydrogenase 2; cupric reductase
	ycfR	0.953025	0.061658	2.77701	0.168537	0.31454	0.0475234	0.940417	0.13251	ycfR	STM1214		putative outer membrane protein
	STM1243	1.01152	0.0181931	0.511204	0.00930479	0.338256	0.0384553	0.173923	0.0177403	STM1243	STM1243		homology with cold shock proteins
	pagC	0.998943	0.0525817	3.2618	0.170914	0.473297	0.0313092	1.54906	0.101082	pagC	STM1246		PhoP regulated: reduced macrophage survival
	ydjN	1.03366	0.0797772	1.49239	0.119622	0.481141	0.0730702	0.711008	0.102201	ydjN	STM1320		part of a kinase, putative domain shared with transporter
	STM1328	0.991127	0.0802891	4.36042	0.346069	0.316285	0.0325996	1.39919	0.136538	STM1328	STM1328		putative outer membrane protein
	STM1329	1.01214	0.0911458	1.32034	0.119688	0.261743	0.0301948	0.343519	0.0351873	STM1329	STM1329		putative inner membrane protein
SPI-2	ssrB	0.987805	0.0476058	0.60103	0.0284172	0.368276	0.0197871	0.223525	0.0123267	ssrB	STM1391		Secretion system regulator: transcriptonal activator, homologous with degU/uvrY/bvgA
SPI-2	ssrA	0.984722	0.0619385	0.227123	0.0139213	0.306552	0.0273938	0.0711352	0.00635973	ssrA	STM1392		Secretion system regulator:Sensor component
SPI-2	ssaG	0.996411	0.0521221	0.206222	0.0107125	0.210609	0.0387474	0.0455095	0.00795333	ssaG	STM1406		Secretion system apparatus
SPI-2	ssaH	0.977174	0.1226	0.309487	0.0374059	0.123534	0.0276435	0.0406848	0.00742929	ssaH	STM1407		Secretion system apparatus
SPI-2	ssaI	1.04577	0.0933308	0.186248	0.0174408	0.217047	0.0583877	0.041914	0.0102144	ssaI	STM1408		Secretion system apparatus
SPI-2	ssaJ	1.04803	0.0619348	0.132234	0.00819027	0.230419	0.0654755	0.0319978	0.00789577	ssaJ	STM1409		Secretion system apparatus: homology with the yscJ/mxiJ/prgK family of lipoproteins
SPI-2	STM1410	1.02148	0.0804455	0.0976586	0.0077297	0.451666	0.0571519	0.043765	0.00525041	STM1410	STM1410		putative cytoplasmic protein
SPI-2	ssaK	0.966532	0.0409348	0.157936	0.00642178	0.355966	0.0511841	0.0596369	0.00747629	ssaK	STM1411		Secretion system apparatus
SPI-2	ssaL	0.983224	0.0645568	0.186022	0.0119858	0.327651	0.03352	0.0625829	0.00664231	ssaL	STM1412		Secretion system apparatus
SPI-2	ssaT	1.02429	0.0788124	0.0960703	0.00759253	0.424836	0.0637644	0.0406931	0.00533754	ssaT	STM1421		Secretion system apparatus: homology with YscT of the secretion system of Yersinia
	ydgR	0.999238	0.0503792	6.82158	0.3427	0.107201	0.00389725	0.730509	0.0264841	ydgR	STM1452		putative POT family, peptide transport protein
	ompS2	1.05942	0.0846344	1.87063	0.158166	0.367567	0.0407805	0.653984	0.0687151	ompS2	STM1473		outer membrane protein N, non-specific porin
	rstA	0.976102	0.0539429	6.3061	0.337576	0.479656	0.0429372	3.12309	0.292918	rstA	STM1475		response regulator in two-component regulatory system with RstB (OmpR family)
	STM1527	0.994163	0.0692475	1.32806	0.0916346	0.20056	0.0145767	0.268167	0.0204034	STM1527	STM1527		putative inner membrane protein
	STM1528	0.992515	0.0255928	0.269191	0.00690406	0.322891	0.0165262	0.0878301	0.00447023	STM1528	STM1528		putative outer membrane protein
	STM1539	0.999872	0.0864607	0.194623	0.0166927	0.462418	0.0327634	0.0896552	0.00587244	STM1539	STM1539		putative hydrogenase-1 small subunit	+
	STM1540	0.998537	0.0464448	0.686814	0.0318192	0.281545	0.0263156	0.195374	0.0164071	STM1540	STM1540		putative hydrolase	+
SPI-2	srfA	0.9854	0.0533035	3.99303	0.21285	0.46425	0.0412997	1.89414	0.156148	srfA	STM1593		ssrAB activated gene
SPI-2	sifB	0.980027	0.0375893	0.116107	0.00436258	0.183562	0.0571443	0.0248218	0.00807351	sifB	STM1602		Salmonella translocated effector: translocated by SPI-2
	STM1629	1.01065	0.0237505	0.276517	0.00657005	0.47063	0.0747782	0.133799	0.0233616	STM1629	STM1629		putative dipicolinate reductase
	ldhA	0.985429	0.051032	2.11424	0.107831	0.441329	0.0894058	0.991023	0.155502	ldhA	STM1647		fermentative D-lactate dehydrogenase, NAD-dependent
	STM1839	0.9767	0.0377	7.68382	0.286942	0.485868	0.0304575	3.83694	0.247788	STM1839	STM1839		putative periplasmic or exported protein
	STM1841	0.993717	0.0531476	1.57584	0.0832955	0.438297	0.0335019	0.698163	0.0533911	STM1841	STM1841		putative outer membrane or exported
	sopE2	1.0121	0.0431322	0.531657	0.0230037	0.445333	0.0534305	0.237914	0.0253878	sopE2	STM1855		TypeIII-secreted protein effector: invasion-associated protein
	flhB	1.00399	0.0288623	2.19364	0.0632006	0.425193	0.0358454	0.937226	0.0732043	flhB	STM1914		putative part of export apparatus for flagellar proteins
	STM1939	1.00513	0.0433685	1.61399	0.0699531	0.494976	0.0433403	0.801609	0.069432	STM1939	STM1939		putative glucose-6-phosphate dehydrogenase
	yecF	1.02418	0.0966593	12.7803	1.23006	0.49393	0.0905552	6.35029	0.984641	yecF	STM1949		putative cytoplasmic protein
	STM1967	1.02954	0.0631744	1.51304	0.0959185	0.296599	0.0403646	0.444528	0.0547491	STM1967	STM1967		putative 50S ribosomal protein
Flagella	fliG	0.998621	0.0185145	13.8115	0.255835	0.390371	0.0371613	5.46748	0.501466	fliG	STM1970		flagellar biosynthesis, component of motor switching and energizing
Flagella	fliH	0.9982	0.0319769	9.94378	0.317886	0.491204	0.0683669	5.01823	0.64041	fliH	STM1971		flagellar biosynthesis; possible export of flagellar proteins
Flagella	fliJ	0.968834	0.0546333	3.15259	0.170452	0.420471	0.0610392	1.40151	0.18351	fliJ	STM1973		flagellar fliJ protein
Flagella	fliL	0.988754	0.0838959	9.16652	0.766027	0.491714	0.0353331	4.54368	0.303231	fliL	STM1975		flagellar biosynthesis
Flagella	fliM	1.01178	0.0624968	8.39943	0.522924	0.453259	0.0445875	3.793	0.349305	fliM	STM1976		flagellar biosynthesis, component of motor switch and energizing
Flagella	fliO	0.956411	0.0618625	6.52171	0.398789	0.457812	0.0693514	3.20257	0.445154	fliO	STM1978		flagellar biosynthesis
Flagella	fliP	1.03832	0.0490364	3.66215	0.179963	0.483795	0.0698375	1.74793	0.216395	fliP	STM1979		flagellar biosynthesis
Flagella	fliR	0.998677	0.0685488	1.32383	0.0902156	0.367547	0.0658514	0.503881	0.0742084	fliR	STM1981		putative flagellar biosynthetic protein
	ompS1	1.00557	0.115786	3.9893	0.456344	0.328844	0.0591427	1.334	0.203826	ompS	STM1995		putative porin	+
	pduC	1.01764	0.0578046	0.176109	0.010163	0.376137	0.0882916	0.0697714	0.0154219	pduC	STM2040		Propanediol utilization: dehydratase, large subunit
	sopA	0.96015	0.052472	0.744852	0.0386167	0.382093	0.0472697	0.301512	0.0344798	sopA	STM2066		Secreted effector protein of Salmonella dublin
	STM2138	0.993145	0.0575994	0.171356	0.0098194	0.45646	0.0530904	0.079879	0.00875149	STM2138	STM2138		putative cytoplasmic protein
	yehE	1.00105	0.0466159	0.706174	0.0328544	0.452657	0.045898	0.322842	0.0295267	yehE	STM2153		putative outer membrane protein
	yeiU	0.971117	0.0302286	10.4767	0.315724	0.415801	0.0637134	4.62381	0.634039	yeiU	STM2213		putative permease
	yejL	0.964302	0.0479617	12.1002	0.5735	0.464975	0.0464118	5.90009	0.589047	yejL	STM2227		putative cytoplasmic protein
	ompC	1.00521	0.0408193	100.223	4.06661	0.0451313	0.00337477	4.52612	0.338071	ompC	STM2267		outer membrane protein 1b (ib;c), porin	+
	yfaZ	1.0395	0.0686286	5.81937	0.399036	0.162242	0.0201569	0.922558	0.111079	yfaZ	STM2294		putative inner membrane protein
	cvpA	1.03422	0.0911791	4.45225	0.406581	0.473422	0.0876176	2.11356	0.379991	cvpA	STM2363		membrane protein required for colicin V production
	xapR	0.998609	0.0726643	0.32546	0.0235117	0.483681	0.0813299	0.162724	0.0259447	xapR	STM2420		regulator for XapA (LysR family)
	hscB	0.996043	0.0585795	6.16417	0.359701	0.495632	0.0289985	3.06708	0.177029	hscB	STM2540		co-chaperone protein Hsc20, believed to be involved in assembly of Fe-S clusters
	yfhP	0.988929	0.0612374	6.15582	0.373379	0.439184	0.0396602	2.75186	0.252159	yfhP	STM2544		believed to be involved in assembly of Fe-S clusters
	STM2780	1.04556	0.0547115	0.770133	0.0421289	0.458922	0.0148437	0.337129	0.0107478	STM2780	STM2780		Homolog of pipB, putative pentapeptide repeats (8 copies)
	virK	0.961287	0.0711489	2.6532	0.186173	0.329225	0.0361232	0.916624	0.0905409	virK	STM2781		virulence gene; homologous sequence to virK in Shigella
	mig-14	0.958078	0.0735556	6.49502	0.470399	0.370204	0.0241315	2.50386	0.154538	mig-14	STM2782		putative transcription activator
	avrA	0.983074	0.0316076	0.768089	0.0243178	0.410772	0.0249069	0.322205	0.0193849	avrA	STM2865		putative inner membrane protein
SPI-1	sprB	1.03063	0.0434453	2.39244	0.104342	0.326637	0.0188762	0.760005	0.0448063	sprB	STM2866		transcriptional regulator	+
SPI-1	hilC	0.99398	0.0536722	3.60767	0.192986	0.275871	0.0233229	1.00777	0.0872718	hilC	STM2867		bacterial regulatory helix-turn-helix proteins, araC family
SPI-1	STM2868	0.986624	0.0345602	2.56862	0.0882475	0.433358	0.0212837	1.13023	0.0552022	STM2868	STM2868		putative cytoplasmic protein
SPI-1	orgA	0.998961	0.0625105	3.98088	0.247432	0.353569	0.0452646	1.43369	0.173826	orgA	STM2869		putative flagellar biosynthesis/type III secretory pathway protein
SPI-1	STM2870	0.980916	0.0707223	9.16493	0.642601	0.320506	0.0400343	3.03988	0.370876	STM2870	STM2870		putative inner membrane protein
SPI-1	prgK	0.997611	0.0496141	6.0072	0.296937	0.34845	0.0362052	2.12385	0.218254	prgK	STM2871		cell invasion protein; lipoprotein, may link inner and outer membranes
SPI-1	prgJ	1.00187	0.0208205	3.78921	0.0787682	0.426851	0.0321062	1.62724	0.125619	prgJ	STM2872		cell invasion protein; cytoplasmic
SPI-1	prgI	0.993779	0.0278472	5.73721	0.159311	0.376622	0.0375038	2.20436	0.224525	prgI	STM2873		cell invasion protein; cytoplasmic
SPI-1	prgH	1.00728	0.0371667	1.22382	0.0455535	0.448468	0.0375608	0.549396	0.0453183	prgH	STM2874		cell invasion protein
SPI-1	iagB	0.960137	0.0640358	1.28907	0.0812209	0.467694	0.0313876	0.627927	0.0391228	iagB	STM2877		cell invasion protein
SPI-1	STM2880	1.00099	0.08427	6.5663	0.549309	0.49069	0.0345219	3.20797	0.213193	STM2880	STM2880		putative cytoplasmic protein
SPI-1	sipA	0.993924	0.0356109	1.61691	0.0573387	0.478193	0.0571166	0.792294	0.0893115	sipA	STM2882		cell invasion protein
SPI-1	sipD	1.00747	0.0342765	4.32031	0.147538	0.382397	0.0369667	1.66117	0.157204	sipD	STM2883		cell invasion protein
SPI-1	sipC	0.993552	0.0887243	7.50654	0.693718	0.374833	0.0295529	2.85406	0.236543	sipC	STM2884		cell invasion protein
SPI-1	sipB	0.993776	0.00833978	6.78505	0.0565607	0.439167	0.0446218	3.04595	0.326047	sipB	STM2885		cell invasion protein
SPI-1	sicA	1.02759	0.0739171	3.75331	0.276095	0.420732	0.0362405	1.54247	0.142293	sicA	STM2886		surface presentation of antigens; secretory proteins
SPI-1	spaS	1.005	0.0287509	0.491566	0.0140834	0.405512	0.0745119	0.206917	0.0323054	spaS	STM2887		surface presentation of antigens; secretory proteins
SPI-1	spaR	0.998328	0.0276468	0.826201	0.0228302	0.336101	0.0433634	0.284399	0.0343198	spaR	STM2888		surface presentation of antigens; secretory proteins
SPI-1	spaP	0.984919	0.0629845	1.16721	0.0735644	0.306716	0.0540336	0.376785	0.0607063	spaP	STM2890		surface presentation of antigens; secretory proteins
SPI-1	invJ	1.00032	0.0382241	1.60054	0.0610888	0.360828	0.0437881	0.588523	0.0701153	invJ	STM2892		surface presentation of antigens; secretory proteins
SPI-1	invI	1.00989	0.0567075	1.15502	0.0649613	0.316912	0.0468138	0.373562	0.0523506	invI	STM2893		surface presentation of antigens; secretory proteins
SPI-1	invC	1.02383	0.0505126	2.70504	0.13682	0.400398	0.0452581	1.07331	0.114914	invC	STM2894		surface presentation of antigens; secretory proteins
SPI-1	invB	0.97059	0.053773	3.04988	0.162487	0.365929	0.0489074	1.17605	0.16442	invB	STM2895		surface presentation of antigens; secretory proteins
SPI-1	invA	0.972513	0.0680946	1.79948	0.121324	0.376961	0.0354897	0.701924	0.0682973	invA	STM2896		invasion protein
SPI-1	invE	0.989678	0.0498187	0.87734	0.0433783	0.302805	0.0406513	0.274216	0.0341203	invE	STM2897		invasion protein
SPI-1	invG	1.00763	0.0614223	1.92548	0.118133	0.351352	0.0377744	0.679216	0.0734155	invG	STM2898		invasion protein; outer membrane
SPI-1	invF	1.24943	0.313038	4.85014	1.59412	0.337933	0.031984	1.2073	0.104516	invF	STM2899		invasion protein
SPI-1	invH	0.980586	0.0475543	2.01798	0.0961788	0.37314	0.0240083	0.769768	0.0463511	invH	STM2900		invasion protein
	ygbQ	0.963777	0.0789056	16.8978	1.31965	0.458471	0.0601898	8.14918	0.949127	ygbQ	STM2931		putative Septum formation initiator
	ygbE	0.987647	0.0280374	1.53055	0.0426508	0.3421	0.0305774	0.535775	0.047126	ygbE	STM2932		putative inner membrane protein
	STM3022	0.995169	0.0433864	1.20081	0.0518841	0.454915	0.0444818	0.554791	0.0503498	STM3022	STM3022		putative transport protein
	yqgC	0.973608	0.14316	22.4494	3.16605	0.435809	0.0599421	10.0047	1.27717	yqgC	STM3088		putative cytoplasmic protein
	STM3117	1.01129	0.0609393	0.868597	0.0529852	0.370054	0.0162313	0.317044	0.0144436	STM3117	STM3117		putative lactoylglutathione lyase
	secG	0.944086	0.0793526	21.3688	1.65237	0.476641	0.0501591	10.8474	1.03942	secG	STM3293		preprotein translocase IISP family, auxillary membrane component
	ptsO	0.998671	0.0200111	1.98883	0.0397711	0.489681	0.0600127	0.995988	0.119244	ptsO	STM3324		NPr, phosphocarrier protein HPr-like NPr, nitrogen related, exchanges phosphate with Enzyme I
	yhfC	1.0006	0.0228473	2.81513	0.0642826	0.279561	0.0560655	0.830663	0.156894	yhfC	STM3473		putative MFS family transport protein
	envZ	0.99652	0.0331209	1.987	0.0656217	0.301686	0.0378269	0.613341	0.0668204	envZ	STM3501		sensory histidine kinase in two-component regulatory system with OmpR
	ompR	0.948361	0.0663213	2.93923	0.193217	0.359142	0.00795253	1.10612	0.0239432	ompR	STM3502		response regulator in two-component regulatory system with EnvZ, affecting transcription of ompC and ompF (OmpR family)	+
	yhgI	0.988225	0.0508547	9.89537	0.502634	0.486445	0.0621406	4.97267	0.661313	yhgI	STM3511		putative Thioredoxin-like proteins and domain
	malQ	0.961149	0.0780026	1.96256	0.150529	0.382098	0.0427898	0.786682	0.0824823	malQ	STM3513		4-alpha-glucanotransferase (amylomaltase)
	malP	0.983391	0.0733195	3.2186	0.233261	0.337436	0.0117166	1.09751	0.039296	malP	STM3514		maltodextrin phosphorylase
	STM3624A	0.984623	0.0314991	1.98562	0.0623179	0.36161	0.0205795	0.731653	0.0414748	STM3624A	STM3624A		cystathionine gamma-synthase
	STM3633	1.01358	0.0522602	1.48523	0.0777417	0.48402	0.0936848	0.743733	0.134704	STM3633	STM3633		putative bacterial regulatory proteins, lacI family
	cspA	0.975779	0.0528065	18.9916	0.990226	0.437007	0.0404569	8.57573	0.774473	cspA	STM3649		major cold shock protein 7.4, transcriptional activator of hns
	STM3845	0.990194	0.0390368	3.6523	0.142877	0.34803	0.0812837	1.36849	0.258569	STM3845	STM3845		putative inner membrane protein
	mioC	1.05893	0.0749061	20.7718	1.55674	0.422112	0.0343413	8.29332	0.624597	mioC	STM3875		initiation of chromosome replication
	STM4008	1.0024	0.0182223	14.4244	0.262817	0.491715	0.0679553	7.25638	0.884303	STM4008	STM4008		putative cytoplasmic protein
	malF	0.984183	0.0813576	1.81582	0.14681	0.475821	0.0466803	0.881248	0.0827553	malF	STM4228		ABC superfamily (membrane), maltose transport protein
	malK	0.961454	0.115094	2.00623	0.229157	0.467182	0.0323894	0.96206	0.0680061	malK	STM4230		bifunctional: ABC superfamily (atp_bind), maltose transportprotein; phenotypic repressor of mal operon
	malM	0.988957	0.0374059	5.45084	0.202852	0.454715	0.0712921	2.59842	0.448557	malM	STM4232		periplasmic protein of mal regulon
	STM4257	0.975124	0.0671259	1.99601	0.131926	0.30734	0.0349563	0.636451	0.0692391	STM4257	STM4257		putative inner membrane or exported
	STM4258	1.01508	0.0692221	1.29213	0.0893866	0.357618	0.045168	0.46186	0.0510528	STM4258	STM4258		putative methyl-accepting chemotaxis protein
	STM4259	0.979671	0.0579656	1.48586	0.0850092	0.33538	0.0408678	0.517405	0.0643244	STM4259	STM4259		putative ABC exporter outer membrane component homolog
	STM4260	0.965095	0.063954	2.12374	0.13406	0.317491	0.0319868	0.704325	0.0667417	STM4260	STM4260		membrane permease, predicted cation efflux pump
	STM4262	1.01081	0.0813902	0.770414	0.0619023	0.471623	0.0412322	0.360122	0.032009	STM4262	STM4262		putative ABC-type bacteriocin/lantibiotic exporter, contain an N-terminal double-glycine peptidase domain
	STM4312	1.01205	0.088183	0.772321	0.0669728	0.21456	0.0509387	0.173754	0.0348645	STM4312	STM4312		putative phage protein
	STM4313	1.0167	0.0955999	1.41636	0.133292	0.298699	0.0518274	0.427135	0.0637213	STM4313	STM4313		putative cytoplasmic protein
	rtsB	0.967181	0.072983	2.20831	0.158154	0.189529	0.0535298	0.469569	0.100084	rtsB	STM4314		putative bacterial regulatory proteins, luxR family
	rtsA	0.966147	0.12598	5.04829	0.614591	0.204932	0.0332379	1.08279	0.154165	rtsA	STM4315		putative AraC-type DNA-binding domain-containing protein
	mopB	0.997877	0.0240134	61.1089	1.46519	0.468215	0.0860084	30.1228	5.81311	mopB	STM4329		chaperone Hsp10, affects cell division
	pyrL	0.962633	0.0760292	2.49989	0.185738	0.360445	0.0726144	0.975804	0.160417	pyrL	STM4461		pyrBI operon leader peptide
	STM4552	0.968336	0.0397579	3.68455	0.145403	0.260033	0.0514131	1.03498	0.159294	STM4552	STM4552		putative inner membrane protein
